# Supplementary material for: Dynamics of peripheral immune signature identified by multi-omics and its impact on recurrence after radiofrequency ablation of hepatocellular carcinoma
Source: Front Immunol. 2026 Feb 20;17:1760329. doi: 10.3389/fimmu.2026.1760329 (PMC12962958; doi:10.3389/fimmu.2026.1760329)
Supplement: Supplementary file 1 [file Table1.xls]

## Sheet: Supplementary Table 1
The baseline clinical characters of the patients
Patient ID	ECOG	ALT (U/L)	AST (U/L)	TBIL (μmol/L)	Alb (g/L)	Prothrombin time (s)	Fib (g/L)	AFP (ng/ml)	Hb (g/L)	WBC (×109/L)	PLT (×109/L)
Pat1	0	39	36	11.6	36.7	13	2.27	10.33	128	3.98	112
Pat3	0	25	21	11	41.2	11.2	3.37	4.61	126	5.38	204
Pat5	0	39	24	12.4	46.2	12.5	3.19	31.18	169	5.81	208
Pat6	0	38	46	24.5	38.2	13.6	1.99	24.25	152	2.84	77
Pat9	0	18	18	21.5	40.1	11.3	2.4	30.86	142	6.26	206
Pat2	0	27	38	20.7	38.6	12.1	2.42	3.88	135	4.44	121
Pat4	0	42	35	8.4	47.8	10.9	3.74	14.8	160	6.25	146
Pat7	0	49	51	41.8	26.8	14.5	1.79	147.5	144	2.82	65
Pat8	0	18	26	15.5	39.7	12.5	2.7	2.24	140	4.42	221
Pat10	0	32	28	14.4	30.2	20.2	3.57	2.36	97	2.26	91
Pat11	0	14	26	13.4	34.4	13	1.97	1.96	116	3.17	79
Pat12	0	26	22	5.5	41.2	11.3	3.97	274.5	129	6.68	190

## Sheet: Supplementary Table 2
			Summary of CpGs number in HYGEIA Panel
			Category	HYGEIA Panel containing	Total	Percent
			Total CpGs	5117910	56000000	0.0913912
			CpG islands	27718	28000	0.989929
			Genes	19882	23056	0.862335
			Disease causing genes	900	976	0.922131
			Tumor suppressor genes	1091	1220	0.894262
			Cancer genes	679	723	0.939142
			Immune genes	1244	1793	0.693809
			Metabolite genes	6355	7310	0.869357
			Methylation-related genes	1248	1284	0.971963

## Sheet: Supplementary Table 3
The correlation of genes methylation levels with their expression
Gene name	Average tmp value of 18 samples	Average mehtylation ration of 18 samples	The correlation coefficient (r) of 18 samples	The p value for correlation coefficient
AADAT	0.0109443	0.0672631	-0.614959	0.00660571
AASS	0.123905	0.0298846	-0.719298	0.001099
AATF	2.27542	0.0464287	-0.541796	0.0219748
ABT1	38.4895	0.258904	-0.678019	0.00261698
ACAT1	1.89446	0.00936599	-0.535604	0.0237694
ACCS	1.85949	0.0134841	-0.620227	0.00718954
ACP5	4.53211	0.317407	-0.574819	0.0141379
ACTR6	1.58111	0.0120241	-0.519092	0.0291287
ADAM29	0.0196086	0.899254	-0.578937	0.0118204
ADAMTS1	0.130107	0.0972832	-0.680083	0.00251438
ADAMTS7	0.0498386	0.417605	-0.563385	0.0149039
ADGRG5	2.49083	0.1791	-0.568627	0.0154029
ADRA2A	0.961459	0.303459	0.578947	0.013342
ADSS1	0.34343	0.48643	-0.76677	0.000313828
AFG1L	0.305653	0.00769865	-0.506708	0.0337412
AGA	2.77631	0.197851	0.568627	0.0154029
AGAP1	0.328354	0.389008	-0.525284	0.0270174
ALDH6A1	0.698983	0.0158279	-0.566563	0.0158442
ALDH7A1	0.053972	0.13613	-0.560372	0.0172292
ALG1L2	0.417784	0.769081	0.565824	0.0143822
ALG2	4.07072	0.0407515	-0.560372	0.0172292
ALKAL2	0.0725948	0.520913	-0.550837	0.0178303
ALPI	0.0403362	0.579385	-0.546119	0.0190413
ALPK3	0.0839988	0.340614	-0.522458	0.0261237
AMBRA1	0.638081	0.00893193	-0.504644	0.0345628
AMIGO1	2.24739	0.0225425	-0.638803	0.00530456
ANGPTL7	0.076223	0.985469	-0.591399	0.00973703
ANK3	0.210092	0.256038	-0.508772	0.0329351
ANKRD20A11P	0.122936	0.770617	-0.720702	0.000740155
ANKRD20A5P	0.355327	0.2075	-0.814241	4.38501e-05
ANKRD20A8P	0.00529286	0.139771	-0.590426	0.0098883
ANKRD22	4.32985	0.941954	-0.504644	0.0345628
ANKRD36BP2	0.739496	0.232781	-0.659443	0.00370123
AOX1	0.0265372	0.306863	-0.505442	0.0323745
AP1S3	0.415414	0.0100133	-0.55418	0.0187095
AP3B2	0.0128696	0.232142	-0.588419	0.0102061
AP5S1	0.952589	0.00743562	-0.566563	0.0158442
AQP1	0.162415	0.833967	-0.667699	0.00318184
AQP3	7.63804	0.0100823	-0.53354	0.0243928
ARC	0.252419	0.637096	-0.529685	0.0237724
ARHGAP23	0.0739692	0.198009	-0.517028	0.0298607
ARHGEF5	0.557207	0.0857003	-0.539732	0.0225606
ARID3A	1.20411	0.363821	-0.537668	0.0231587
ARPC2	34.169	0.156552	-0.591331	0.011168
ARPC3	89.7893	0.110227	-0.589267	0.011509
ARRDC2	14.9507	0.220113	0.514964	0.0306071
ARSB	2.32976	0.0116856	-0.517028	0.0298607
ASAH1	3.90694	0.0573069	-0.545924	0.0208396
ASB13	2.86591	0.239649	-0.552116	0.019225
ASTN1	0.00813156	0.222751	0.513073	0.0294425
ASXL3	0.0130059	0.115861	-0.509934	0.0306225
ATAD2B	0.800296	0.00757016	-0.624355	0.00672993
ATG4B	2.75441	0.287946	-0.521156	0.0284109
ATP1A1	3.02101	0.122996	-0.535604	0.0237694
ATP6V1G3	0.00329131	0.833545	0.513994	0.0291029
ATP8A2	0.0243654	0.315872	-0.552116	0.019225
ATPAF2	1.65056	0.0282509	-0.508772	0.0329351
ATRN	8.57885	0.0704655	-0.55418	0.0187095
AUNIP	0.263478	0.0173149	0.552116	0.019225
AUP1	6.02421	0.220591	-0.525284	0.0270174
B3GALT1	0.0169738	0.8602	0.530522	0.0235113
B3GALT4	14.6594	0.031717	-0.510836	0.0321441
B3GAT1	1.13099	0.545377	-0.64636	0.00375103
B3GNT7	3.51798	0.318363	-0.621511	0.00589847
B4GALT2	0.581454	0.0153945	-0.589267	0.011509
BAG2	1.39366	0.00965894	-0.589267	0.011509
BAIAP2-DT	6.36495	0.428399	-0.562435	0.0167572
BBS12	0.490933	0.227157	-0.510836	0.0321441
BCDIN3D	1.77184	0.246019	-0.723426	0.000998485
BEND2	2.79782	0.96603	-0.628483	0.00629439
BEST3	0.0292931	0.945375	-0.500753	0.0342849
BEX1	0.997262	0.135306	-0.684657	0.00172074
BEX3	17.9158	0.0962193	0.593395	0.0108352
BMP4	0.0205455	0.132728	-0.517189	0.0279488
BMP5	0.00732655	0.821765	0.542339	0.0200572
BPNT2	12.2201	0.0801907	-0.649123	0.00444468
BPTF	1.20609	0.0291582	-0.52322	0.0277072
BRINP2	0.013935	0.191242	-0.513994	0.0291029
BRK1	274.199	0.00759427	-0.616099	0.00767423
BRWD3	0.926069	0.796126	-0.571873	0.0131506
BTBD1	3.75238	0.959161	0.508772	0.0329351
BUB1	0.365139	0.219976	-0.54386	0.0214012
C10orf143	1.93565	0.00741534	-0.525284	0.0270174
C12orf56	0.0222329	0.145089	0.505207	0.0324682
C13orf42	0.0082718	0.901659	0.578118	0.0119688
C17orf107	0.694969	0.196999	-0.632611	0.00588196
C17orf98	0.228177	0.641038	-0.513994	0.0291029
C19orf12	2.52946	0.140334	-0.510836	0.0321441
C1QBP	18.3963	0.00748012	-0.50258	0.0354
C21orf58	0.339021	0.393689	-0.527348	0.0263412
C22orf42	0.0202776	0.15716	-0.50302	0.0333509
C2CD2	0.868787	0.353101	-0.597523	0.0101937
C2orf15	0.251338	0.00608507	-0.663909	0.00265973
C3orf14	0.601829	0.0853825	-0.603715	0.00928909
C6orf201	0.292558	0.456457	0.5129	0.0313682
C6orf62	34.8832	0.00699028	-0.500516	0.0362531
C7orf50	12.4117	0.67268	-0.632611	0.00588196
C9orf50	0.0129645	0.0533824	-0.54823	0.0184917
C9orf64	1.82606	0.0314777	-0.576883	0.0137354
CACNA1F	0.357871	0.595421	0.539732	0.0225606
CAGE1	0.0156133	0.00638046	-0.587933	0.0102843
CAND1	1.28313	0.0443185	-0.700722	0.00165486
CAND2	0.129059	0.351588	0.589267	0.011509
CAPRIN1	6.54311	0.00883053	-0.52322	0.0277072
CAPZB	14.0007	0.261081	-0.558307	0.0177118
CARD8-AS1	11.5622	0.00894076	-0.619723	0.00608511
CARF	0.128199	0.00883813	-0.673206	0.0021972
CARMIL1	0.402267	0.117984	-0.805986	6.9527e-05
CASC2	0.0107794	0.30905	-0.580963	0.0114593
CASP4	9.96601	0.684313	-0.52322	0.0277072
CATSPERG	0.418924	0.0139345	-0.618163	0.00742869
CBLN3	2.06745	0.0803278	0.504644	0.0345628
CBX3	8.23214	0.0808485	-0.560372	0.0172292
CBY2	0.0193863	0.951041	0.506435	0.0319806
CCBE1	0.0137203	0.102911	-0.611896	0.00695918
CCDC3	0.280297	0.214901	0.604965	0.00781537
CCDC90B	0.753393	0.00641965	-0.581011	0.0129578
CCDC9B	0.291084	0.0252465	-0.504644	0.0345628
CCN4	0.0164639	0.890892	0.646504	0.00374085
CCNA2	4.73381	0.00848914	-0.517028	0.0298607
CCND3	4.23446	0.102372	-0.630547	0.00608535
CD180	4.4037	0.114842	-0.628483	0.00629439
CD248	1.26286	0.319935	-0.506708	0.0337412
CD4	9.79078	0.35685	0.510836	0.0321441
CD81	15.9995	0.368199	-0.541796	0.0219748
CDC14C	0.338599	0.709444	0.510836	0.0321441
CDC23	1.71061	0.0850563	-0.53354	0.0243928
CDC34	5.27164	0.479364	-0.566563	0.0158442
CDC45	0.255714	0.00884003	-0.624355	0.00672993
CDCA5	0.482684	0.00753291	-0.601651	0.00958309
CDH17	0.0265423	0.595321	0.595001	0.00919326
CDK2	1.34781	0.00916567	-0.53354	0.0243928
CDKN2C	3.84086	0.0253312	-0.76677	0.000313828
CDS1	0.335085	0.0338769	-0.607843	0.00872294
CEACAM3	1.47902	0.559282	0.525284	0.0270174
CELSR3	0.907869	0.235368	-0.607843	0.00872294
CENPA	0.209597	0.0090983	-0.708978	0.00138548
CENPF	0.322428	0.730621	-0.620227	0.00718954
CENPU	1.35567	0.109365	-0.54386	0.0214012
CEP55	0.59135	0.00893835	-0.682146	0.00241504
CEP76	0.499887	0.00826158	-0.622291	0.00695666
CEP85	0.644584	0.0800602	-0.640867	0.00512263
CFAP43	0.0315865	0.364989	0.509825	0.030664
CGAS	3.47821	0.00778401	-0.663571	0.00343361
CHAC2	2.7548	0.00702487	-0.545924	0.0208396
CHCHD5	5.55163	0.0332687	-0.525284	0.0270174
CHDH	0.0935819	0.409438	-0.644995	0.00477392
CHGA	0.0494999	0.175564	-0.586474	0.0105219
CHRNE	0.816844	0.520375	-0.649123	0.00444468
CHTOP	3.37819	0.170495	-0.783282	0.000181163
CINP	2.33254	0.00950016	-0.589267	0.011509
CKAP5	0.870163	0.00960185	-0.620227	0.00718954
CLBA1	0.218446	0.196313	-0.570691	0.0149716
CLEC12A	4.73566	0.602601	-0.541796	0.0219748
CLPTM1	2.92876	0.0796539	-0.517028	0.0298607
CLVS1	0.0141868	0.0776089	-0.545328	0.0192504
CMAS	9.09383	0.00959717	-0.504644	0.0345628
CMTR2	2.31478	0.038772	-0.568627	0.0154029
CNNM1	0.0431546	0.396873	-0.585283	0.0107191
CNTNAP1	0.916888	0.616269	0.657379	0.00384122
COL26A1	0.224048	0.15655	-0.572503	0.0130274
COL4A4	0.208711	0.0332971	-0.53354	0.0243928
COL4A5	0.0105811	0.15094	-0.637378	0.00443736
COMMD2	2.24817	0.00812751	-0.50258	0.0354
COPG2	4.23701	0.0111939	-0.622291	0.00695666
COX19	6.22114	0.0133469	0.51453	0.0289069
COX5B	69.9007	0.0749663	-0.601651	0.00958309
COX7B	7.37733	0.0748751	-0.545924	0.0208396
CPNE1	1.79711	0.007318	-0.508772	0.0329351
CREBZF	2.22697	0.0851838	-0.535604	0.0237694
CRNDE	0.0491477	0.0567585	-0.5645	0.0162956
CRYBG1	6.15355	0.0422711	-0.607843	0.00872294
CTSW	51.5022	0.39827	-0.816306	3.84135e-05
CTSZ	6.86313	0.180068	-0.541796	0.0219748
CUEDC1	0.78311	0.327925	-0.647059	0.00460692
CUEDC2	12.6437	0.083535	-0.525284	0.0270174
CUL4B	0.747481	0.362238	0.519092	0.0291287
CXXC4	0.170821	0.033079	-0.5498	0.0180912
CYBA	248.445	0.515147	-0.558307	0.0177118
CYP26B1	0.0151236	0.122346	-0.555447	0.0167067
DACT3	0.137429	0.23096	-0.534644	0.0222573
DALRD3	0.742507	0.00891796	-0.581011	0.0129578
DBIL5P	0.117322	0.408216	-0.635071	0.00462923
DCAF13	1.74506	0.00666166	-0.517028	0.0298607
DCAF4	0.986718	0.0111218	0.514964	0.0306071
DCTN6	5.996	0.00676474	-0.519092	0.0291287
DDX18	3.35024	0.425397	-0.597523	0.0101937
DDX56	0.956967	0.00740121	0.504644	0.0345628
DENND4C	2.82647	0.10357	-0.537668	0.0231587
DEPDC1	0.0667679	0.0185603	-0.526371	0.024829
DEPDC1B	0.312561	0.268129	-0.653251	0.00413405
DHFR2	0.642079	0.0108255	-0.519092	0.0291287
DLAT	0.693965	0.0124751	-0.597523	0.0101937
DMAC1	3.40674	0.392148	0.552116	0.019225
DNAH6	0.11027	0.0991057	0.640867	0.00512263
DNAJC14	1.63925	0.00860001	-0.644995	0.00477392
DNASE2	16.8918	0.0290453	-0.53354	0.0243928
DNM1	0.183554	0.157326	0.5129	0.0313682
DOC2GP	1.40629	0.552607	-0.52322	0.0277072
DOCK1	0.136393	0.311912	-0.618163	0.00742869
DOCK4	0.0965282	0.288409	-0.521156	0.0284109
DOCK5	0.617349	0.0522497	-0.535604	0.0237694
DOCK7	0.279855	0.0528878	-0.583075	0.0125826
DOCK8	2.25602	0.00784527	-0.517028	0.0298607
DOP1B	0.689308	0.958	-0.570691	0.0149716
DOT1L	0.767723	0.60789	-0.72549	0.00095102
DPEP3	0.6683	0.753423	-0.622291	0.00695666
DPPA5	0.108518	0.86705	0.613542	0.00676734
DPY19L2P4	0.012257	0.0876453	-0.521115	0.0265798
DPY19L3	0.373275	0.177393	-0.527348	0.0263412
DRG1	7.14643	0.0105762	-0.585139	0.0122161
DSCC1	0.665082	0.00817775	-0.851393	0
DTL	0.321368	0.00752093	-0.572755	0.01455
DUS1L	2.40849	0.177572	-0.576883	0.0137354
DUSP22	4.82258	0.314819	0.521156	0.0284109
DUSP6	28.0773	0.102762	-0.547988	0.0202898
DUSP7	16.8238	0.0726732	-0.642931	0.00494579
E2F1	8.44349	0.12044	-0.570691	0.0149716
E2F8	0.146384	0.147208	-0.574819	0.0141379
ECHDC3	1.54327	0.299804	-0.514964	0.0306071
EEA1	0.7827	0.0207456	0.504644	0.0345628
EFCC1	0.160121	0.088436	-0.503872	0.0330048
EFHD2	436.813	0.0260941	-0.597523	0.0101937
EFR3A	0.391712	0.111313	-0.560661	0.0155042
EI24	2.60898	0.00846704	-0.508772	0.0329351
EIF1	138.548	0.0825004	0.560372	0.0172292
EIF5B	7.2552	0.00753492	-0.649123	0.00444468
ELAC2	1.7778	0.00708645	-0.550052	0.0197516
ELANE	0.820571	0.52568	-0.570986	0.0133257
ELAPOR1	0.300826	0.0346722	-0.632611	0.00588196
ELK3	5.71272	0.365184	-0.514964	0.0306071
EMG1	1.78941	0.00673322	-0.547988	0.0202898
ENPP5	1.3933	0.0125119	-0.514964	0.0306071
EOGT	0.987889	0.0102375	-0.527348	0.0263412
EPB41L4A	0.399926	0.0942744	-0.711042	0.00132393
EPHX4	0.793903	0.131838	-0.510836	0.0321441
EPSTI1	1.28506	0.00809989	-0.506708	0.0337412
ERICH6	0.101217	0.011192	-0.546206	0.0190184
ERMAP	1.15379	0.00879717	-0.5129	0.0313682
ERVV-2	0.0159628	0.377766	-0.60838	0.00738341
ESCO2	0.113861	0.00798393	-0.688338	0.0021358
ESYT1	5.15819	0.0080293	-0.535604	0.0237694
ETF1	2.90999	0.0273768	-0.595459	0.0105105
ETFA	3.74678	0.00746127	-0.519092	0.0291287
ETV7	0.658948	0.0522025	-0.653251	0.00413405
EVA1B	28.5698	0.319198	-0.506708	0.0337412
EVC	0.224081	0.137359	-0.675955	0.00272292
EXD3	0.813981	0.638546	-0.527348	0.0263412
EXOSC2	0.78582	0.0117965	-0.618163	0.00742869
EXOSC5	8.17604	0.00645504	-0.5129	0.0313682
EXTL3	1.08454	0.0962658	-0.521156	0.0284109
FADD	25.6321	0.195996	-0.558307	0.0177118
FAHD1	3.09814	0.0193912	-0.535604	0.0237694
FAIM	0.716697	0.0319535	-0.510836	0.0321441
FAM162A	7.72704	0.00745964	-0.595459	0.0105105
FAM221B	0.065786	0.0174787	0.503872	0.0330048
FAM41C	0.088079	0.422936	0.581035	0.0114467
FAM53A	0.23028	0.601496	-0.541796	0.0219748
FAM72A	0.478588	0.0150864	-0.607843	0.00872294
FAM72B	0.576524	0.027549	-0.570691	0.0149716
FAM95C	0.480795	0.565542	-0.541796	0.0219748
FANCF	9.78437	0.0072109	-0.595459	0.0105105
FANCL	0.588676	0.356168	-0.519092	0.0291287
FANCM	0.419182	0.00657069	-0.519092	0.0291287
FBP1	12.7177	0.367539	-0.50258	0.0354
FBXL14	0.183378	0.10268	-0.560727	0.0154895
FBXL3	6.88199	0.0110002	-0.560372	0.0172292
FBXO32	1.22814	0.127779	-0.675955	0.00272292
FBXO8	1.48226	0.00660586	-0.526371	0.024829
FCGR1B	0.968495	0.0362926	-0.521156	0.0284109
FCN1	325.927	0.820149	-0.531476	0.0250291
FDXR	0.408085	0.0627083	-0.510836	0.0321441
FGFBP2	532.503	0.0597369	-0.521156	0.0284109
FICD	0.922244	0.0283858	-0.521156	0.0284109
FKBP5	16.1729	0.0499501	-0.690403	0.00204871
FKBP9	0.25973	0.156289	-0.562435	0.0167572
FKRP	0.305958	0.617795	0.50258	0.0354
FNTB	0.635877	0.00660815	-0.581011	0.0129578
FOS	34.9906	0.0497447	0.620227	0.00718954
FOXA3	0.0695711	0.138743	-0.559698	0.015721
FOXE3	0.131423	0.131669	0.515092	0.0287022
FOXM1	0.342406	0.00960108	-0.552116	0.019225
FOXN3-AS1	4.91515	0.0113592	-0.673891	0.00283229
FOXP4	1.64821	0.113497	-0.733746	0.000778523
FPGT	0.520647	0.00700486	-0.550052	0.0197516
FPGT-TNNI3K	0.148039	0.00908665	0.568672	0.0137913
FRAT2	53.7389	0.0617382	-0.614035	0.00792629
FRG1JP	0.171088	0.611848	-0.56416	0.0147365
FRZB	0.105205	0.165705	-0.549848	0.018079
FTSJ3	1.74751	0.123819	-0.525284	0.0270174
FUCA1	28.0995	0.0508002	-0.675955	0.00272292
FUT5	0.39133	0.68158	0.543576	0.0197203
FZD7	0.251496	0.236619	-0.582995	0.0111062
GABPB1-IT1	16.5557	0.00723843	-0.5129	0.0313682
GALR1	0.0195834	0.446685	-0.698416	0.00126456
GANC	1.03401	0.0218012	-0.547988	0.0202898
GAS2L3	0.192541	0.0584882	-0.609907	0.00845052
GAS6-DT	0.0560902	0.686269	0.602207	0.00817896
GATA2	0.492652	0.13917	0.52322	0.0277072
GCHFR	4.9721	0.0373341	-0.570691	0.0149716
GCNT4	0.950702	0.113493	-0.803922	7.70189e-05
GDE1	8.09137	0.00779897	-0.500516	0.0362531
GGTA1	11.6852	0.0508896	0.566563	0.0158442
GIMAP1	22.9253	0.966532	-0.764706	0.000334294
GJC2	0.737873	0.900212	-0.596799	0.0089312
GLS2	0.0793523	0.283122	-0.560372	0.0172292
GNA12	2.83299	0.40804	-0.508772	0.0329351
GNL3	1.72523	0.0123303	-0.5645	0.0162956
GOLGA2P10	0.139446	0.0124019	-0.596438	0.00898332
GP1BA	6.21494	0.707858	0.537352	0.0214627
GP6	1.31454	0.800098	0.620227	0.00718954
GPALPP1	2.03152	0.00764879	-0.517028	0.0298607
GPHN	0.345493	0.0191651	-0.692466	0.00196449
GPR139	0.0305109	0.139391	-0.546119	0.0190413
GPR183	72.4522	0.0518699	-0.563759	0.014823
GPR25	4.94996	0.380171	-0.527348	0.0263412
GPR34	0.896975	0.146677	-0.525284	0.0270174
GPR89A	1.01051	0.00807612	-0.642931	0.00494579
GPX7	7.1742	0.0412569	-0.519092	0.0291287
GREM2	0.62361	0.330493	-0.54386	0.0214012
GRHL3	0.0177035	0.130844	0.513812	0.0291699
GRIA4	0.0111388	0.200601	-0.508259	0.031267
GRM1	0.0106742	0.184657	-0.576611	0.0122459
GRM7	0.015705	0.182917	-0.646567	0.00373634
GRPEL2	2.64941	0.00768246	-0.510836	0.0321441
GRWD1	4.0269	0.118108	-0.628483	0.00629439
GSAP	2.1495	0.0643602	-0.566563	0.0158442
GSDMB	0.521826	0.876953	-0.651187	0.00428709
GSTM4	0.897898	0.0216067	-0.628483	0.00629439
GSTM5	0.0110365	0.589283	-0.612538	0.00688377
GSTZ1	0.677043	0.00873642	-0.595459	0.0105105
GTF2H3	1.02335	0.00748004	-0.568627	0.0154029
GUCY1A2	0.0120445	0.261343	-0.596539	0.0089688
GUF1	1.22427	0.00792209	-0.535604	0.0237694
GUSBP1	1.15075	0.189262	-0.680083	0.00251438
H3C2	0.205889	0.0155043	0.547725	0.0186219
H4C9	3.48646	0.00645098	0.514964	0.0306071
HACE1	0.706694	0.124368	0.556244	0.0182052
HBA1	59.141	0.0611354	0.576883	0.0137354
HBD	0.96015	0.0191422	0.503383	0.0332028
HCN2	1.93324	0.406752	-0.52322	0.0277072
HDAC1	9.70807	0.112011	-0.537668	0.0231587
HDGFL3	0.865828	0.0305537	-0.632611	0.00588196
HES3	0.0225497	0.0677388	-0.59885	0.00863967
HESX1	0.300118	0.753569	0.514964	0.0306071
HIC1	1.69187	0.152891	-0.562435	0.0167572
HLA-DQB2	0.0437699	0.738456	0.546119	0.0190413
HLA-E	270.512	0.0955103	0.521156	0.0284109
HLX	4.88425	0.340576	-0.616099	0.00767423
HOPX	6.8035	0.0579129	-0.54386	0.0214012
HOXB9	0.329996	0.137945	-0.544986	0.0193415
HPCAL1	9.08971	0.250078	-0.5129	0.0313682
HPD	0.08711	0.225675	-0.538781	0.0210523
HPS6	28.6866	0.171378	-0.611971	0.00818501
HS6ST1	4.98659	0.446536	-0.585139	0.0122161
HSBP1	6.51041	0.300005	-0.624355	0.00672993
HSD17B2	0.00926135	0.685787	-0.593711	0.00938522
HSPA5	8.97687	0.0684746	-0.572755	0.01455
HSPBAP1	1.06351	0.00607116	0.550052	0.0197516
ICAM2	6.19497	0.1073	-0.519092	0.0291287
IFI30	897.48	0.197993	-0.585139	0.0122161
IFITM1	20.6774	0.220879	0.541796	0.0219748
IFITM5	0.123678	0.736146	-0.535938	0.0218749
IFNGR1	12.2888	0.259717	-0.545924	0.0208396
IGBP1	37.7951	0.0669678	-0.541796	0.0219748
IGFBP3	1.15733	0.170339	-0.611971	0.00818501
IL12RB2	0.404933	0.0909033	-0.545924	0.0208396
IL27	1.61862	0.342297	-0.503621	0.0331066
IMP3	31.4658	0.00744083	-0.550052	0.0197516
IMPA2	3.47375	0.0545727	-0.525284	0.0270174
INHBA	0.0196544	0.135976	-0.685902	0.00167454
INTS12	2.01814	0.00662734	-0.5645	0.0162956
INTS8	1.09758	0.0418472	-0.601651	0.00958309
IP6K2	0.481703	0.00740571	-0.541796	0.0219748
IPO11	0.503652	0.0798215	-0.74613	0.000566419
IRAK1BP1	0.920043	0.0283491	-0.572755	0.01455
ISCA2	2.11253	0.0776794	-0.514964	0.0306071
ISY1	3.1496	0.00653497	-0.541796	0.0219748
ITCH	0.869527	0.0770643	-0.570691	0.0149716
ITIH4	1.22477	0.828058	0.566563	0.0158442
ITPR3	6.69594	0.26743	-0.514197	0.0290284
JMJD7	0.448616	0.313788	-0.537668	0.0231587
JUN	73.2403	0.0126883	0.519092	0.0291287
KCNK6	14.5354	0.0143566	-0.647059	0.00460692
KCNK9	0.0276073	0.22019	-0.501044	0.0341639
KCNMA1	0.0822379	0.13655	0.597523	0.0101937
KCNN1	0.0347647	0.315368	-0.571645	0.0131955
KDM4A	2.00638	0.0094795	-0.535604	0.0237694
KDM4E	0.075248	0.529637	-0.558975	0.0158853
KHNYN	5.14345	0.165896	-0.570691	0.0149716
KHSRP	8.42178	0.100261	-0.514964	0.0306071
KIAA1143	8.42995	0.00719154	-0.651187	0.00428709
KIF15	0.165868	0.00970017	-0.609907	0.00845052
KIF16B	0.883947	0.0910879	-0.558307	0.0177118
KIF18B	0.262857	0.00758357	-0.517028	0.0298607
KIF2B	0.0222069	0.91581	0.542339	0.0200572
KIF2C	0.300882	0.00662598	-0.504644	0.0345628
KIF9	0.319733	0.0406174	-0.519092	0.0291287
KIFAP3	2.13885	0.144739	-0.510836	0.0321441
KIR3DL3	0.150762	0.97616	0.583805	0.0109679
KLHL8	1.02666	0.00935381	-0.5129	0.0313682
KLHL9	4.51546	0.00805429	-0.663571	0.00343361
KLKB1	0.456596	0.931476	0.504644	0.0345628
KNOP1	0.810472	0.00820215	-0.519092	0.0291287
KREMEN1	0.221399	0.0513776	-0.640867	0.00512263
KYAT3	2.75133	0.431119	0.517028	0.0298607
L3MBTL4	0.540585	0.283068	-0.649123	0.00444468
LARGE1	0.183714	0.0826265	-0.609907	0.00845052
LCMT2	1.27061	0.0404738	-0.525284	0.0270174
LEF1	2.34422	0.0703752	-0.500516	0.0362531
LEO1	4.66845	0.00777299	-0.688338	0.0021358
LHFPL4	0.0475715	0.215622	-0.54795	0.0185639
LIMK1	3.07804	0.0113367	-0.506708	0.0337412
LIN7B	1.36418	0.0694039	-0.508772	0.0329351
LINC00343	0.0090233	0.965673	0.560727	0.0154895
LINC00467	0.151293	0.211677	-0.535604	0.0237694
LINC00963	0.673954	0.0515995	-0.630547	0.00608535
LINC01115	0.0309281	0.817917	-0.570922	0.0133384
LINC01138	0.498989	0.0081829	-0.587203	0.0118583
LINC01252	0.153287	0.2474	0.518098	0.0276269
LINC01257	0.0157736	0.785677	0.557684	0.0161821
LINC01551	0.0130244	0.155394	-0.546119	0.0190413
LINC01555	0.0200819	0.0148394	0.579788	0.0116676
LINC02249	0.0322357	0.267748	-0.708093	0.00100806
LINC02381	0.153771	0.0620901	-0.527348	0.0263412
LINGO2	0.277733	0.160012	-0.570691	0.0149716
LMAN1	4.69649	0.0090578	-0.50258	0.0354
LMCD1	0.0532908	0.0473981	-0.539732	0.0225606
LMO4	9.53191	0.0380594	-0.591331	0.011168
LOH12CR2	0.20866	0.00745405	-0.630637	0.00501702
LPAR3	0.140978	0.0970346	-0.599478	0.00855191
LRFN3	2.12616	0.412285	-0.506708	0.0337412
LSM6	2.70238	0.0557516	-0.54386	0.0214012
LSP1	61.493	0.383167	-0.591331	0.011168
LYRM2	1.45123	0.00637824	-0.733746	0.000778523
LYRM7	0.749782	0.00691018	-0.568627	0.0154029
M6PR	9.29311	0.00687286	-0.688338	0.0021358
MAEA	1.03942	0.583719	-0.651187	0.00428709
MAML3	2.50224	0.17184	-0.572755	0.01455
MAP3K3	1.93596	0.0155281	0.53354	0.0243928
MAPK15	0.0417139	0.422259	0.517166	0.0279571
MARK2P9	0.0963534	0.189003	-0.518503	0.0274847
MATN1	0.306248	0.966026	0.510836	0.0321441
MBP	3.10236	0.439307	-0.547988	0.0202898
MCFD2	1.03106	0.0093803	-0.52322	0.0277072
MDGA1	0.541592	0.182533	0.754386	0.000451863
MED15	1.60447	0.343076	-0.521156	0.0284109
MED8	5.94268	0.00669671	-0.640867	0.00512263
METTL18	3.89702	0.00616824	-0.626419	0.00650921
MFAP1	7.10697	0.00547946	-0.587203	0.0118583
MICU3	0.327433	0.0751477	-0.62984	0.00508942
MINDY3	1.20438	0.00688529	-0.510836	0.0321441
MME	0.0585579	0.111019	-0.653251	0.00413405
MOB3A	14.974	0.501009	-0.708978	0.00138548
MOG	0.0343704	0.335402	0.819704	3.13466e-05
MPI	0.851271	0.00809364	-0.611971	0.00818501
MPPED1	0.0290824	0.333455	-0.578581	0.0118847
MRPS10	24.9157	0.235654	-0.615306	0.00656659
MRPS16	5.61903	0.00796981	-0.675955	0.00272292
MRRF	0.865574	0.00664274	-0.504644	0.0345628
MRTFA	1.21881	0.278659	-0.50258	0.0354
MTFP1	2.20026	0.0234135	-0.506708	0.0337412
MTSS1	1.61638	0.162397	-0.642931	0.00494579
MUC20	1.60764	0.883478	0.504644	0.0345628
MYB	0.114857	0.0660203	-0.535604	0.0237694
MYH1	0.017251	0.868739	0.513994	0.0291029
MYH3	1.01818	0.946302	0.603715	0.00928909
MYH7	0.0393273	0.872109	0.56552	0.0144462
MYLK	0.40892	0.0538232	0.514964	0.0306071
MYO7B	0.926698	0.928075	0.642931	0.00494579
MYZAP	0.675788	0.0294003	0.525891	0.0249852
NAA50	6.01918	0.0085884	-0.521156	0.0284109
NANS	3.16805	0.0360979	0.581011	0.0129578
NAV1	0.289157	0.343636	-0.508772	0.0329351
NBL1	0.210166	0.0643549	-0.59876	0.00865221
NCK1	1.74586	0.030708	-0.52322	0.0277072
NCL	8.07243	0.102097	-0.816306	3.84135e-05
NCR3LG1	0.833065	0.011555	-0.574588	0.0126259
NDFIP1	14.322	0.00789852	-0.696594	0.00180437
NDUFA4	15.452	0.413255	0.647059	0.00460692
NDUFC2	11.926	0.510362	-0.630547	0.00608535
NECAB2	0.0411539	0.0975139	-0.53815	0.0212326
NEK6	1.14398	0.239849	0.574819	0.0141379
NEMP1	0.22007	0.00877828	-0.60336	0.0080253
NFE2L2	2.98214	0.0518036	-0.547988	0.0202898
NFIA	0.1026	0.129378	-0.506708	0.0337412
NHLRC3	1.26549	0.00630311	0.591331	0.011168
NLRP6	0.691348	0.156154	-0.517295	0.0279112
NME6	0.722611	0.00832033	-0.500516	0.0362531
NMNAT2	0.030875	0.123027	-0.573659	0.0128035
NOTCH2NLA	1.89097	0.0304263	0.581011	0.0129578
NPHS1	0.0698786	0.116978	-0.634713	0.00465964
NPPA	0.851015	0.794767	0.603715	0.00928909
NPRL3	1.2194	0.121549	-0.50258	0.0354
NQO1	0.380754	0.361468	-0.529412	0.0256785
NR2E3	0.0610983	0.81043	0.509808	0.0306707
NR2F6	3.18737	0.15512	-0.644995	0.00477392
NRTN	0.478759	0.246561	0.518327	0.0275463
NUCB1	29.8131	0.0134837	-0.5129	0.0313682
NUDT15	8.35053	0.00704296	-0.541796	0.0219748
NUMB	1.19522	0.0835642	-0.510836	0.0321441
NUMBL	0.46484	0.269007	-0.547988	0.0202898
NUP62	2.02004	0.00693377	-0.609907	0.00845052
NUSAP1	0.501254	0.00653784	-0.510836	0.0321441
NUTM2G	1.88886	0.737566	-0.688338	0.0021358
NXF3	0.184565	0.489888	-0.632792	0.00482534
OBSL1	0.0751615	0.293164	0.626419	0.00650921
OLFM2	0.352708	0.185074	-0.55418	0.0187095
OLFML2B	0.603276	0.342567	-0.591331	0.011168
OPTN	3.07854	0.0100399	-0.562435	0.0167572
OR2AG1	0.00685277	0.966664	-0.537027	0.0215569
ORC1	1.01825	0.00717025	-0.535604	0.0237694
OSBPL3	0.890289	0.0609283	-0.599587	0.00988457
OVCH1-AS1	0.442243	0.916193	-0.775026	0.000241003
PA2G4P4	2.07728	0.673134	-0.587203	0.0118583
PABIR1	7.78406	0.00875354	-0.504644	0.0345628
PAH	0.00905039	0.0573684	-0.622044	0.00584377
PAK5	0.0126044	0.129503	-0.513994	0.0291029
PARP9	3.81918	0.0621372	-0.510836	0.0321441
PAX8-AS1	0.304777	0.72912	-0.841073	0
PAX9	0.0244849	0.133333	-0.525899	0.0249824
PAXIP1-AS2	0.72905	0.562179	-0.5129	0.0313682
PC	0.229955	0.286112	-0.521156	0.0284109
PCOLCE-AS1	0.304956	0.0526869	-0.520167	0.0269055
PDCL	4.57214	0.00792101	-0.52322	0.0277072
PDK4	8.31855	0.119866	-0.581011	0.0129578
PDLIM3	0.0187763	0.216638	-0.56298	0.0149918
PDZD9	0.316135	0.628156	-0.566246	0.0142934
PEG3	0.0056386	0.827274	0.644421	0.00389134
PEX12	0.686928	0.0551792	-0.684211	0.00231889
PGGT1B	1.31092	0.00660761	-0.605779	0.00900242
PGK1	57.3961	0.129408	0.708978	0.00138548
PGM3	0.364351	0.0135906	-0.601651	0.00958309
PHB2	4.0413	0.00963498	-0.558307	0.0177118
PHGDH	0.194822	0.125608	-0.50258	0.0354
PHKG1	0.683203	0.7704	-0.519092	0.0291287
PHYHD1	0.178063	0.137465	-0.510836	0.0321441
PHYHIP	0.0674489	0.580847	0.537167	0.0215162
PI15	0.0362481	0.975706	-0.53922	0.0209275
PIGC	4.95794	0.00784509	-0.673891	0.00283229
PIGN	0.186418	0.00694585	-0.605779	0.00900242
PIK3C3	0.731697	0.0088966	-0.529412	0.0256785
PIM3	92.2289	0.109308	0.568627	0.0154029
PKD1L1	0.0733557	0.528583	0.572755	0.01455
PKN1	8.96479	0.234898	-0.50258	0.0354
PKNOX1	0.794396	0.107888	-0.541796	0.0219748
PLA2G4A	1.18714	0.98387	0.519842	0.0270179
PLD1	0.29827	0.146151	-0.5129	0.0313682
PLEKHM1P1	0.829137	0.00981388	-0.597523	0.0101937
PLPP7	0.530006	0.680501	-0.55418	0.0187095
PLPPR4	0.0664457	0.0821882	-0.507757	0.0314622
PMS2P2	0.725534	0.00419215	-0.517642	0.0277882
PNMA5	0.228583	0.921279	0.53354	0.0243928
POC1B-GALNT4	0.384041	0.00925448	-0.577731	0.0120395
POGK	1.06945	0.152573	-0.636739	0.00549168
POLR1H	5.00382	0.00621881	-0.591331	0.011168
POLR3C	3.1504	0.00656867	-0.589267	0.011509
POM121L8P	0.233937	0.908596	-0.554373	0.0169634
POMC	2.7093	0.36048	-0.5129	0.0313682
POMT2	0.110677	0.0343089	-0.570691	0.0149716
POPDC2	0.394081	0.00881963	0.510836	0.0321441
PPCS	6.60756	0.00722113	-0.574819	0.0141379
PPIB	55.5384	0.0141284	-0.506708	0.0337412
PPM1D	1.24162	0.022607	-0.504644	0.0345628
PPME1	1.04799	0.00672292	-0.550052	0.0197516
PPP1R11	13.5953	0.835123	-0.556244	0.0182052
PPP1R7	3.469	0.00973291	-0.603715	0.00928909
PPP2CA	8.73733	0.0422935	-0.616099	0.00767423
PPP3CB	3.2019	0.00727593	-0.5129	0.0313682
PRAME	0.0493245	0.673234	0.578581	0.0118847
PRDM1	4.37171	0.13974	-0.591331	0.011168
PRDM7	0.0190274	0.560312	0.513812	0.0291699
PREB	2.95293	0.0412195	-0.52322	0.0277072
PRELID2	0.149577	0.0740415	-0.550052	0.0197516
PRKAA1	5.50812	0.0518915	-0.50258	0.0354
PRKCB	10.7205	0.162338	-0.5129	0.0313682
PROSER2	1.52603	0.480721	-0.593395	0.0108352
PRR15	0.151482	0.0789188	-0.522416	0.0261376
PRR5L	0.200899	0.172794	-0.630547	0.00608535
PRRX1	0.0260912	0.133554	-0.569126	0.0136989
PRRX2	0.0493204	0.356778	0.542339	0.0200572
PRSS21	0.323454	0.724354	-0.781218	0.000195008
PSMA3	5.09966	0.00646632	-0.585139	0.0122161
PSMA5	4.46378	0.00705963	-0.562435	0.0167572
PSMB7	24.561	0.341101	-0.644995	0.00477392
PSME3	1.65749	0.00731533	-0.585139	0.0122161
PTH2R	0.0633324	0.385774	-0.6939	0.00140161
PTPRG-AS1	0.0104372	0.298481	-0.637962	0.00438979
PTPRN	0.149084	0.153349	0.500516	0.0362531
PXMP4	1.54356	0.141808	-0.593395	0.0108352
PXYLP1	0.513035	0.0520431	-0.545924	0.0208396
PYGO2	10.6194	0.0604495	-0.750258	0.000506683
QTRT2	0.400357	0.809535	-0.587203	0.0118583
RAB11FIP4	3.76237	0.199797	-0.550052	0.0197516
RAB11FIP5	2.46213	0.0339278	-0.54386	0.0214012
RAB22A	5.67833	0.00881813	-0.599587	0.00988457
RAB23	0.523578	0.00896056	-0.594734	0.00923276
RAD21	1.2337	0.107045	0.550052	0.0197516
RAD23B	10.3848	0.081335	-0.609907	0.00845052
RAD51	0.240827	0.0577172	-0.537668	0.0231587
RAD54L	0.0874975	0.333547	-0.688338	0.0021358
RALBP1	6.10012	0.363597	-0.539732	0.0225606
RALGPS2	2.20295	0.0168601	-0.514964	0.0306071
RANBP3	1.76688	0.164878	-0.552116	0.019225
RASAL2-AS1	0.0270587	0.0900945	-0.551917	0.0175618
RASGRP1	0.623105	0.139399	-0.55418	0.0187095
RBBP8	0.7681	0.0351484	-0.504644	0.0345628
RBM15-AS1	0.310199	0.00715081	0.69453	0.00188307
RBM15B	36.1965	0.150797	-0.661507	0.00356539
RBM6	1.23778	0.0076801	-0.517028	0.0298607
RBP1	0.011537	0.110619	-0.528525	0.0241383
RBSN	0.642735	0.257515	-0.519092	0.0291287
RDX	0.637446	0.0461212	-0.519092	0.0291287
REEP4	1.9517	0.0824724	-0.719298	0.001099
RELN	0.00338982	0.0614258	-0.515302	0.0286261
REPS2	0.310918	0.086477	0.53354	0.0243928
RFFL	1.09952	0.0101557	-0.711042	0.00132393
RFPL2	0.245689	0.486097	-0.59876	0.00865221
RFX3	0.311859	0.043667	-0.547988	0.0202898
RGS17	0.251429	0.0410004	-0.620227	0.00718954
RHOBTB3	0.612328	0.0228936	-0.671827	0.00294518
RIBC2	0.0807389	0.099535	-0.634451	0.00468193
RLN1	0.200775	0.260285	-0.506428	0.0319835
RMRP	1.72995	0.0063262	-0.538389	0.0211642
RNA5SP244	0.642502	0.949217	-0.680083	0.00251438
RNASET2	2.41294	0.0139981	-0.587203	0.0118583
RNF144B	6.35307	0.0130224	-0.570691	0.0149716
RNF222	0.189418	0.883868	0.501044	0.0341639
RNF24	0.801353	0.0499765	-0.591331	0.011168
RNF25	2.66162	0.00592238	-0.510836	0.0321441
RNF32	0.0890448	0.138211	-0.501807	0.0338482
RNF39	0.920613	0.283448	0.510836	0.0321441
RNGTT	0.720537	0.0082735	-0.607843	0.00872294
ROR2	0.0333424	0.522955	0.518276	0.0275642
RPF2	1.28966	0.190578	-0.657379	0.00384122
RPGR	0.468012	0.076045	0.504644	0.0345628
RPL37	23.2138	0.140514	0.713106	0.00126456
RPP25L	13.1963	0.00855002	-0.54386	0.0214012
RPS6KC1	1.1548	0.385899	-0.655315	0.00398546
RRAGD	1.99565	0.0261953	-0.587203	0.0118583
RRAS2	1.52749	0.0607178	-0.653251	0.00413405
RSAD2	1.3389	0.425915	0.561984	0.0152103
RSL1D1	2.04102	0.0724757	-0.558307	0.0177118
RTCA	0.500931	0.00691112	-0.5129	0.0313682
RUBCN	1.07999	0.00796155	-0.585139	0.0122161
RUNDC1	4.41936	0.00817797	-0.556244	0.0182052
RUNDC3B	0.0748203	0.0488693	-0.660816	0.00283032
RYBP	3.92641	0.184647	-0.768834	0.000294298
S1PR2	2.92474	0.459137	0.609907	0.00845052
S1PR5	56.5221	0.0733642	-0.514964	0.0306071
SACS-AS1	0.0285881	0.906592	0.542339	0.0200572
SALL1	0.0152199	0.153346	-0.503542	0.0331385
SAMD13	0.0506492	0.0131855	-0.591294	0.00975322
SAP30	28.0312	0.00953385	-0.574819	0.0141379
SAPCD2	3.65679	0.0206528	-0.671827	0.00294518
SAR1B	2.16449	0.00738742	-0.576883	0.0137354
SARS1	8.10483	0.00736827	-0.661507	0.00356539
SCN1A	0.00495004	0.933711	-0.505442	0.0323745
SDAD1	1.58457	0.00770514	-0.601651	0.00958309
SEC61A1	19.6296	0.0133635	-0.53354	0.0243928
SEMA7A	0.898606	0.112882	-0.653251	0.00413405
SERPINB6	3.14889	0.0796365	-0.521156	0.0284109
SESN2	11.2861	0.107571	-0.576883	0.0137354
SESN3	2.73132	0.00918296	-0.5645	0.0162956
SFSWAP	2.22838	0.582271	-0.53354	0.0243928
SGSH	0.994999	0.645905	-0.737874	0.000701984
SH3BGRL2	26.4606	0.0910371	0.531476	0.0250291
SH3PXD2A	0.701031	0.425863	0.541043	0.0204154
SH3PXD2B	0.386909	0.353357	-0.508772	0.0329351
SHISA5	7.84105	0.0266765	-0.576883	0.0137354
SHROOM4	0.0325262	0.0944395	0.541043	0.0204154
SIGIRR	7.93625	0.174132	-0.508772	0.0329351
SIGLEC1	4.67594	0.862577	0.529412	0.0256785
SKA2	1.44796	0.00664561	-0.655315	0.00398546
SLC12A2	0.37137	0.0256038	-0.659783	0.00288922
SLC16A1	1.06378	0.0440796	-0.541796	0.0219748
SLC18B1	0.979067	0.00951263	-0.601651	0.00958309
SLC1A7	0.711858	0.893812	0.535604	0.0237694
SLC22A16	0.305422	0.103063	-0.560372	0.0172292
SLC22A23	0.3311	0.150763	-0.556244	0.0182052
SLC25A3	2.15994	0.00696979	-0.609907	0.00845052
SLC2A8	0.834248	0.205476	-0.607843	0.00872294
SLC35B3	0.222161	0.12313	-0.50258	0.0354
SLC35B4	0.604927	0.00872127	-0.680083	0.00251438
SLC35F6	4.08246	0.0365295	-0.535604	0.0237694
SLC49A3	0.800177	0.625305	-0.562435	0.0167572
SLC4A1AP	3.2022	0.00689804	-0.550052	0.0197516
SLC5A10	0.490032	0.923709	-0.541796	0.0219748
SLCO4A1	0.170262	0.420298	-0.519092	0.0291287
SMAD1	0.314091	0.0433403	-0.519092	0.0291287
SMAD4	0.888622	0.0878602	-0.587203	0.0118583
SMG5	3.10642	0.259684	0.537668	0.0231587
SMG8	2.45395	0.0140019	-0.54386	0.0214012
SMPD2	3.72216	0.102403	-0.626419	0.00650921
SNORA11D	0.223288	0.0484093	0.577724	0.0120408
SNORA78	15.7161	0.0794978	0.578947	0.013342
SNTB2	0.971868	0.00788056	-0.614215	0.00669022
SORBS2	0.0157542	0.612433	-0.634675	0.00568411
SOWAHD	9.00032	0.214239	-0.560372	0.0172292
SP140L	2.00444	0.461466	0.576883	0.0137354
SPATA18	0.0234322	0.130424	-0.761341	0.00024229
SPATA2	3.98157	0.301306	-0.603715	0.00928909
SPHKAP	0.0115083	0.323866	-0.611557	0.00699911
SPOUT1	2.01861	0.00746201	-0.504644	0.0345628
SRD5A1	1.58139	0.0120875	0.566563	0.0158442
SRFBP1	2.59408	0.00658129	-0.702786	0.00158391
SRGN	373.343	0.663939	-0.76677	0.000313828
STAC3	1.81421	0.0182319	-0.519092	0.0291287
STAG3	0.25354	0.266533	-0.556244	0.0182052
STARD7	3.57482	0.00750053	0.504644	0.0345628
STIMATE	0.748396	0.0143199	-0.640867	0.00512263
STK26	1.83384	0.0667888	-0.565824	0.0143822
STK32B	0.102082	0.218156	-0.558307	0.0177118
STK39	4.63407	0.0429541	-0.50258	0.0354
STRAP	6.94326	0.00759864	-0.566563	0.0158442
STX18-AS1	0.256471	0.103342	-0.583075	0.0125826
SYCP2L	0.251541	0.092093	-0.508772	0.0329351
SYT11	16.3997	0.0136468	-0.589267	0.011509
SYTL2	0.594881	0.117514	-0.587203	0.0118583
SYTL4	0.181672	0.129515	0.693468	0.00141533
TACO1	4.81516	0.0101868	-0.525284	0.0270174
TAF10	4.23108	0.0142918	0.572755	0.01455
TAF4	0.994298	0.657042	-0.585139	0.0122161
TBC1D15	1.86177	0.00680506	0.618163	0.00742869
TBL2	0.706734	0.180056	-0.514964	0.0306071
TBP	1.17615	0.0413739	-0.661507	0.00356539
TBX22	0.0121487	0.256673	-0.546119	0.0190413
TDRD1	0.03817	0.920279	-0.570417	0.0134391
TDRP	0.906382	0.218143	0.541796	0.0219748
TEC	0.345245	0.0461492	-0.508772	0.0329351
TEDC1	1.51927	0.185561	-0.686275	0.00222583
TEF	1.68385	0.150895	-0.510836	0.0321441
TFIP11	1.13397	0.365157	-0.552116	0.019225
TGS1	3.16469	0.00810165	-0.589267	0.011509
THAP1	3.25898	0.00757829	-0.514964	0.0306071
THAP9	0.404347	0.00603393	-0.500516	0.0362531
THOC1	0.628669	0.00695127	-0.541796	0.0219748
TIMM13	17.0122	0.519362	-0.578947	0.013342
TIMM23	34.0495	0.00743009	-0.589267	0.011509
TIPARP	2.80545	0.00755847	-0.583075	0.0125826
TM4SF1	0.194803	0.612675	-0.68571	0.00168161
TMC7	0.0347363	0.185031	0.654634	0.00319819
TMED5	5.89087	0.00730864	-0.53354	0.0243928
TMED7	20.7602	0.00852966	-0.506708	0.0337412
TMEM106C	1.08548	0.0634283	-0.655315	0.00398546
TMEM131L	0.802661	0.0364721	-0.624355	0.00672993
TMEM147	6.83437	0.0393477	-0.578947	0.013342
TMEM151B	0.336424	0.102805	-0.523866	0.0256518
TMEM185B	9.45999	0.243153	-0.72549	0.00095102
TMEM186	2.16384	0.00861404	-0.536913	0.02159
TMEM203	45.5242	0.0826203	-0.5645	0.0162956
TMEM204	13.2628	0.464269	-0.653251	0.00413405
TMEM205	3.68132	0.0914072	-0.865841	0
TMEM269	0.208137	0.136769	-0.50258	0.0354
TMEM69	11.3065	0.00694167	-0.542538	0.0200027
TMEM82	0.0480493	0.888956	0.560727	0.0154895
TMEM86A	0.616112	0.0137625	-0.597523	0.0101937
TMPO-AS1	2.15879	0.00827174	-0.506708	0.0337412
TMSB15B	0.418334	0.187746	0.529412	0.0256785
TNFRSF11B	0.00445974	0.18179	0.52144	0.0264687
TNFRSF25	2.36916	0.558866	-0.519092	0.0291287
TNFRSF8	2.09529	0.0864136	-0.521156	0.0284109
TP53I3	3.26725	0.100493	-0.527348	0.0263412
TPSB2	0.0865393	0.813037	0.646768	0.00372205
TPX2	1.24838	0.0763588	-0.717234	0.00115215
TRIM16	0.312152	0.934811	-0.614035	0.00792629
TRIM28	3.72495	0.0134763	-0.651187	0.00428709
TRIM3	0.655176	0.405016	-0.628483	0.00629439
TRMT61A	5.75181	0.460348	-0.508772	0.0329351
TSPAN2	2.96549	0.129723	-0.500516	0.0362531
TSPOAP1-AS1	2.44214	0.324107	0.583075	0.0125826
TSPYL4	10.0965	0.0075231	-0.568627	0.0154029
TSPYL5	2.99524	0.263557	-0.603715	0.00928909
TTC33	0.826282	0.00724591	-0.649123	0.00444468
TTK	0.171001	0.00957614	-0.550052	0.0197516
TULP3	0.531167	0.00945047	-0.5645	0.0162956
TYMSOS	0.0931295	0.00855541	-0.529087	0.0239605
TYROBP	160.453	0.362774	-0.583075	0.0125826
UBE2B	4.82588	0.00959751	-0.53354	0.0243928
UBE2L3	14.6558	0.00808619	-0.576883	0.0137354
UBLCP1	9.72571	0.00902581	-0.508772	0.0329351
UPK3A	2.71988	0.177671	-0.572755	0.01455
UTP3	32.9737	0.0069482	-0.587203	0.0118583
VEGFC	0.323644	0.11028	0.568627	0.0154029
VPS25	5.47321	0.00854622	-0.54386	0.0214012
VRTN	0.0544299	0.889891	0.592288	0.00960052
VSTM1	3.36764	0.402912	-0.642931	0.00494579
WASF2	65.0301	0.191861	-0.53354	0.0243928
WDR62	0.122039	0.00690458	-0.517028	0.0298607
WDR75	1.50103	0.00863652	-0.5645	0.0162956
WHRN	1.41552	0.137666	-0.717234	0.00115215
WWC3	12.1851	0.452377	0.791538	0.000132507
XCL2	18.6856	0.373414	-0.521156	0.0284109
XIST	1.30606	0.850506	-0.524692	0.0253781
YARS1	3.04933	0.00924559	-0.508772	0.0329351
YARS2	4.41207	0.00638558	-0.587203	0.0118583
YTHDC1	1.25938	0.033897	-0.688338	0.0021358
YY2	1.42239	0.962012	-0.556244	0.0182052
ZBTB16	0.379532	0.243696	-0.686275	0.00222583
ZBTB3	0.44169	0.00796216	-0.528104	0.0242719
ZBTB42	1.53442	0.143102	-0.587203	0.0118583
ZBTB48	1.24021	0.273174	-0.52322	0.0277072
ZBTB49	0.175586	0.00811374	-0.541796	0.0219748
ZBTB8OS	1.75791	0.00656769	-0.539732	0.0225606
ZC2HC1A	2.14855	0.0199048	-0.527348	0.0263412
ZC3H6	0.870786	0.0073606	-0.659443	0.00370123
ZCCHC18	0.824126	0.0649792	0.541796	0.0219748
ZFAND5	10.3615	0.00971889	-0.574819	0.0141379
ZFP57	0.644771	0.644732	-0.524811	0.0253391
ZGPAT	2.32266	0.1323	-0.5645	0.0162956
ZIC1	0.0119362	0.16476	-0.542339	0.0200572
ZKSCAN2	0.842242	0.07005	-0.514964	0.0306071
ZNF136	1.17689	0.196371	-0.680083	0.00251438
ZNF154	0.679164	0.0922534	-0.719298	0.001099
ZNF189	1.14086	0.0133366	-0.602994	0.00807376
ZNF20	0.467335	0.300173	-0.550052	0.0197516
ZNF212	0.803888	0.484351	-0.627775	0.00528104
ZNF22-AS1	0.800536	0.012954	-0.515302	0.0286261
ZNF24	12.7388	0.00810564	-0.514964	0.0306071
ZNF252P	0.55372	0.139004	-0.657379	0.00384122
ZNF253	0.993915	0.308313	-0.611971	0.00818501
ZNF274	1.00384	0.35537	0.5129	0.0313682
ZNF30	0.389655	0.0165082	-0.529412	0.0256785
ZNF304	1.44436	0.0492735	-0.508772	0.0329351
ZNF321P	2.33711	0.0242787	-0.867905	0
ZNF35	0.603347	0.0546486	-0.581011	0.0129578
ZNF391	0.416506	0.251473	0.51523	0.0286522
ZNF407-AS1	0.777409	0.00771231	-0.717234	0.00115215
ZNF416	2.47824	0.0172491	-0.620227	0.00718954
ZNF418	0.203403	0.332947	-0.649123	0.00444468
ZNF440	0.766774	0.0292821	-0.760578	0.000378167
ZNF484	0.570667	0.978425	0.525575	0.0250883
ZNF491	0.271469	0.0424101	-0.651187	0.00428709
ZNF501	0.219147	0.0225892	-0.678019	0.00261698
ZNF503-AS2	0.153811	0.248819	-0.582344	0.0112184
ZNF511	10.7376	0.0119415	-0.599587	0.00988457
ZNF526	2.68725	0.721191	-0.640867	0.00512263
ZNF530	0.462974	0.0493852	-0.603715	0.00928909
ZNF549	0.804753	0.0293061	-0.500516	0.0362531
ZNF555	0.578367	0.0124929	-0.566563	0.0158442
ZNF562	0.934535	0.0125285	-0.510836	0.0321441
ZNF565	0.498535	0.291325	-0.527348	0.0263412
ZNF568	0.328684	0.213484	-0.541796	0.0219748
ZNF586	2.58655	0.020456	-0.708978	0.00138548
ZNF597	3.08265	0.372605	-0.541796	0.0219748
ZNF674-AS1	3.47993	0.0659133	0.614035	0.00792629
ZNF689	1.71405	0.376607	-0.572755	0.01455
ZNF727	0.406631	0.504322	-0.816401	3.58465e-05
ZNF749	0.971018	0.0147095	-0.570691	0.0149716
ZNF763	0.679373	0.028651	-0.537668	0.0231587
ZNF772	0.298241	0.0876467	-0.50258	0.0354
ZNF773	0.700543	0.0157953	-0.547988	0.0202898
ZNF790	0.244489	0.0222269	-0.655315	0.00398546
ZNF799	1.00001	0.0128067	-0.566563	0.0158442
ZNF814	0.86149	0.17596	-0.558307	0.0177118
ZNF816	0.789	0.00834523	-0.616099	0.00767423
ZNF823	0.505047	0.192439	-0.510836	0.0321441
ZNF83	1.53573	0.171603	-0.603715	0.00928909
ZNF830	3.40002	0.00729179	-0.572755	0.01455
ZNF835	0.3273	0.783728	-0.677354	0.00201342
ZNF84	0.290818	0.0084529	0.504644	0.0345628
ZNF844	0.882737	0.0627399	-0.593702	0.00938657
ZNF878	1.06336	0.0445995	-0.603715	0.00928909
ZNF880	2.14174	0.111052	-0.583075	0.0125826
ZNF883	0.296647	0.12938	-0.504644	0.0345628
ZNF92	3.19875	0.139117	-0.5129	0.0313682
ZNHIT2	20.8778	0.0670423	-0.562435	0.0167572
ZNHIT6	2.99261	0.00696722	-0.549122	0.0182632
ZNRF4	0.153711	0.828721	-0.513994	0.0291029
ZSCAN26	0.654506	0.00738929	-0.570691	0.0149716
ZSCAN32	0.57423	0.00754651	-0.50258	0.0354
ZSCAN9	0.638611	0.014455	-0.750258	0.000506683

## Sheet: Supplementary Table 4
	Sensitivity analysis of FDR thresholds of 0.001, 0.01, 0.05,
	Group	Pvalue	Upregulated	Downregulated	Nonsignificant	Total_DEG
	NR	0.001	724	81	26388	805
	NR	0.01	1123	410	25660	1533
	NR	0.05	2500	1966	22727	4466
	R	0.001	22	589	30604	611
	R	0.01	195	1055	29965	1250
	R	0.05	977	2476	27762	3453

## Sheet: Supplementary Table 5
Differentially expressed and differentially methylated genes in post-treatment samples compared to pre-treatment of RFA therapy in non-recurrent HCC patients
Gene name	Chromosome	Start	End	Deltabeta_methylation rate	log2FC_mRNA	Regulation
A1BG	chr19	58867397	58874207	0.0142022	0.151894	NA
A1BG-AS1	chr19	58858453	58863709	0.0111871	0.0214735	NA
A2M	chr12	9227172	9280662	-0.00185521	0.703618	NA
A2ML1	chr12	8941171	8995979	0.0066922	0.112675	NA
A3GALT2	chr1	33772146	33775732	0.0191018	-0.432373	DEdw/DMup_one
A4GALT	chr22	43088918	43166287	0.00673672	-0.634905	NA
AAAS	chr12	53715133	53719778	0.00772683	0.227414	NA
AACS	chr12	125533952	125672112	0.0085684	0.0177847	NA
AACSP1	chr5	178194106	178246279	0.00553082	-1.6765	DEdw/DMup_one
AAGAB	chr15	67546789	67547410	0.00602775	0.106569	NA
AAK1	chr2	69869986	69871716	0.00665191	-0.307588	NA
AAMDC	chr11	77532038	77532262	0.00650101	-0.402162	NA
AAMP	chr2	219134787	219134998	0.00418672	-0.0155015	NA
AAR2	chr20	34824287	34824622	0.00715524	0.0541805	NA
AARD	chr8	117950394	117951007	0.0114446	1.36984	NA
AARS1	chr16	70318242	70323489	0.00376639	-0.131741	NA
AARS2	chr6	44280719	44281223	0.00682668	-0.0446085	NA
AARSD1	chr17	41116349	41116551	0.00465645	0.0729569	NA
AASDH	chr4	57245677	57253745	0.00353227	-0.186132	NA
AASDHPPT	chr11	105948097	105948363	0.00583302	-0.235951	NA
AASS	chr7	121783946	121784673	0.00732346	0.161305	NA
AATBC	chr21	45246251	45246490	0.0100093	-0.16057	DEdw/DMup_one
AATF	chr17	35301076	35306757	0.00736846	0.0325948	NA
AATK	chr17	79093165	79139987	0.0113592	0.913772	NA
ABAT	chr16	8758722	8870426	0.00923234	-0.106702	NA
ABCA1	chr9	107587548	107730867	0.0154277	-0.873901	DEdw/DMup_one
ABCA12	chr2	216083738	216083840	0.000426904	1.33513	NA
ABCA13	chr7	48491756	48495666	0.00110869	0.505824	NA
ABCA17P	chr16	2389706	2392164	0.010874	0.705182	NA
ABCA2	chr9	139901954	139925311	0.00480712	0.0610288	NA
ABCA3	chr16	2334108	2390835	0.00505476	-0.284128	NA
ABCA4	chr1	94586614	94587922	-0.0208672	-0.102612	NA
ABCA5	chr17	67322709	67323837	0.00741968	0.0658939	NA
ABCA7	chr19	1037679	1051234	0.00337667	-0.43585	NA
ABCB1	chr7	87228724	87344246	0.00492184	-0.00609139	NA
ABCB10	chr1	229693772	229696905	0.00645116	0.381016	NA
ABCB4	chr7	87104723	87105428	0.00449295	0.58245	NA
ABCB6	chr2	220080525	220084012	0.00972626	0.31254	NA
ABCB7	chrX	74375949	74376850	-0.000323795	-0.157216	NA
ABCB8	chr7	150725173	150741298	0.00502794	0.0710532	NA
ABCB9	chr12	123410166	123459756	0.00719616	-0.162606	NA
ABCC1	chr16	16018822	16228340	0.00543152	-0.349717	NA
ABCC10	chr6	43393252	43395894	0.00848604	-0.362503	NA
ABCC2	chr10	101520992	101611296	-0.000233773	-1.02082	NA
ABCC3	chr17	48709075	48713694	0.0101996	0.232709	NA
ABCC4	chr13	95619883	95954644	0.0105132	-0.230712	DEdw/DMup_one
ABCC5	chr3	183648011	183736103	0.00504274	0.243666	NA
ABCC5-AS1	chr3	183705581	183705660	0.00339359	-0.503057	NA
ABCC6	chr16	16317236	16317564	0.0130263	0.18257	NA
ABCC6P1	chr16	18582324	18582652	0.00979731	-0.272996	NA
ABCC6P2	chr16	14918615	14918799	0.0293839	-0.461854	DEdw/DMup_one
ABCC8	chr11	17479393	17498626	0.0117173	-0.154853	DEdw/DMup_one
ABCD1	chrX	152990263	152993302	0.0173538	0.448711	NA
ABCD2	chr12	40013142	40014113	-0.000450527	-0.0656739	NA
ABCD3	chr1	94883215	94911375	0.00833982	0.376118	NA
ABCD4	chr14	74769366	74769815	0.0061178	-0.13109	NA
ABCE1	chr4	146019163	146019250	0.00502191	-0.0495204	NA
ABCF1	chr6	30538983	30539487	0.00613917	0.407235	NA
ABCF2	chr7	150901550	150924536	0.0112283	0.247546	NA
ABCF3	chr3	183903386	183911416	0.00662435	-0.12859	NA
ABCG1	chr21	43638948	43688529	0.00796003	-0.0213533	NA
ABCG2	chr4	89069009	89099590	0.00570418	0.323998	NA
ABHD1	chr2	27346295	27346766	0.00777965	0.589717	NA
ABHD10	chr3	111697739	111698143	0.00640841	-0.402864	NA
ABHD11	chr7	73152441	73164766	0.00741789	0.0904332	NA
ABHD12	chr20	25334528	25371823	0.00863141	-0.443997	NA
ABHD12B	chr14	51338712	51339146	0.0110123	-2.86228	DEdw/DMup_both
ABHD13	chr13	108870743	108871328	0.00664658	0.483456	NA
ABHD14A	chr3	52009043	52010206	0.0138558	-0.597346	DEdw/DMup_one
ABHD14A-ACY1	chr3	52008943	52009040	0.0070878	1.75342	NA
ABHD14B	chr3	52007710	52018220	0.00662315	-0.0147439	NA
ABHD15	chr17	27892847	27894870	0.00650111	0.116449	NA
ABHD16A	chr6	31670594	31671274	0.00621563	-0.110081	NA
ABHD17A	chr19	1872701	1885608	0.0089351	-0.186008	NA
ABHD17B	chr9	74525249	74526276	0.00663061	-0.0413291	NA
ABHD17C	chr15	80987196	81016227	0.00776905	-0.224492	NA
ABHD18	chr4	128886415	128886794	0.00606443	-0.671001	NA
ABHD2	chr15	89561245	89632209	0.0060292	-0.125671	NA
ABHD3	chr18	19283267	19284832	0.00652794	-0.159422	NA
ABHD4	chr14	23067443	23121571	0.00483178	-0.200124	NA
ABHD5	chr3	43731998	43936169	0.00654562	0.346818	NA
ABHD6	chr3	58223101	58224364	0.00832823	0.0683445	NA
ABHD8	chr19	17403490	17415317	0.00854759	-0.274499	NA
ABI1	chr10	27149166	27183008	0.00540682	0.135869	NA
ABI2	chr2	204192655	204193740	0.0070965	0.316645	NA
ABI3	chr17	47287443	47297314	0.00225295	-0.353131	NA
ABITRAM	chr9	111696641	111696956	0.00625828	-0.75919	NA
ABL1	chr9	133587233	133761004	0.00696163	-0.309733	NA
ABL2	chr1	179198163	179199200	0.00991935	0.612976	NA
ABLIM1	chr10	116239084	116528474	0.00534994	-0.206011	NA
ABLIM2	chr4	7965650	8160893	0.00478854	0.463325	NA
ABLIM3	chr5	148520992	148521467	0.010927	0.473353	NA
ABO	chr9	136131001	136151365	0.0124871	-0.224287	DEdw/DMup_one
ABR	chr17	1008669	998565	0.00933272	-0.0711393	NA
ABRA	chr8	107782356	107782411	-0.000662244	3.37105	DEup/DMdw_one
ABRACL	chr6	139348988	139350740	0.00795981	0.0653515	NA
ABRAXAS1	chr4	84405696	84406521	0.00657826	-0.260459	NA
ABRAXAS2	chr10	126490161	126553677	0.00573507	0.636383	NA
ABT1	chr6	26575821	26614851	0.0091492	-0.367743	NA
ABTB1	chr3	127391011	127392434	0.00944015	-0.0620593	NA
ABTB2	chr11	34182505	34380710	0.00691771	-0.30698	NA
ACAA1	chr3	38178002	38179345	0.00659038	-0.0560747	NA
ACAA2	chr18	47272157	47340320	0.00739267	0.0564159	NA
ACACA	chr17	35481906	35766936	0.00650086	-0.477472	NA
ACACB	chr12	109548899	109684272	0.0217534	-0.348231	DEdw/DMup_one
ACAD10	chr12	112123828	112125086	0.00517137	-0.226076	NA
ACAD11	chr3	132360905	132378772	0.00100349	-0.0349873	NA
ACAD8	chr11	134123367	134126365	0.00814596	0.172027	NA
ACAD9	chr3	128598176	128598703	0.00651416	-0.0518634	NA
ACADM	chr1	76188139	76190730	0.00311031	0.06074	NA
ACADS	chr12	121163472	121177341	0.00473723	0.166886	NA
ACADSB	chr10	124768411	124768897	0.00713281	0.146221	NA
ACADVL	chr17	7117596	7123254	0.00822156	0.0611616	NA
ACAN	chr15	89285012	89390666	0.0117472	-0.638926	DEdw/DMup_one
ACAP1	chr17	7239075	7240106	0.0133428	0.0852671	NA
ACAP2	chr3	195162891	195165236	0.00665672	0.271979	NA
ACAP3	chr1	1228780	1247988	0.00686213	0.242109	NA
ACAT1	chr11	107992004	107992731	0.0059566	-0.0893567	NA
ACAT2	chr6	160179214	160183770	0.0118324	-0.0465859	DEdw/DMup_one
ACBD3	chr1	226374035	226374760	0.00709067	-0.0517234	NA
ACBD4	chr17	43209930	43216199	0.00678358	-0.0185529	NA
ACBD5	chr10	27529218	27531363	0.00690946	0.384301	NA
ACBD6	chr1	180471325	180491531	0.00638184	-0.354746	NA
ACBD7	chr10	15077457	15130913	0.0106641	0.505637	NA
ACCS	chr11	44087518	44088165	0.00575309	0.0803439	NA
ACCSL	chr11	44072849	44072938	0.0102162	1.08325	NA
ACD	chr16	67686889	67694780	0.00792229	-0.0448014	NA
ACE	chr17	61553834	61562289	0.0087838	0.0902186	NA
ACER1	chr19	6333460	6333668	0.0108222	-0.244146	DEdw/DMup_one
ACER2	chr9	19408498	19471583	0.00579195	0.790827	NA
ACER3	chr11	76571954	76574309	0.0056263	0.686268	NA
ACHE	chr7	100489981	100549927	0.00930967	-3.00681	DEdw/DMup_one
ACKR2	chr3	42846139	42922872	0.00800139	0.272858	NA
ACKR3	chr2	237473949	237640787	0.00968393	1.44948	NA
ACLY	chr17	40074291	40075947	0.00762066	-0.0152502	NA
ACO1	chr9	31809327	32384911	0.00552255	-0.0732827	NA
ACO2	chr22	41864959	41895166	0.00576558	0.0360666	NA
ACOT11	chr1	54940346	55096503	0.00940583	0.0461211	NA
ACOT12	chr5	80689632	80716264	0.0164377	0.913476	NA
ACOT13	chr6	24667191	24667395	0.00612602	-0.0669668	NA
ACOT2	chr14	74036127	74036662	0.00734337	-0.232618	NA
ACOT4	chr14	74058400	74059116	0.00610993	0.118069	NA
ACOT7	chr1	6333795	6458106	0.00657101	-0.286473	NA
ACOT8	chr20	44485839	44486069	0.0038362	-0.08201	NA
ACOT9	chrX	23761070	23761610	0.0214497	0.122055	NA
ACOX1	chr17	73972090	73976090	0.00682135	-0.209517	NA
ACOX2	chr3	58508215	58522909	-0.00624529	1.20672	DEup/DMdw_one
ACOX3	chr4	8359457	8442491	0.00544295	0.065463	NA
ACP1	chr2	264840	265472	0.00674875	-0.136766	NA
ACP2	chr11	47263952	47270764	0.00436367	-0.313925	NA
ACP4	chr19	51294876	51295098	0.00116049	1.60686	NA
ACP5	chr19	11687071	11689973	0.0108691	-0.228636	DEdw/DMup_one
ACP6	chr1	147141842	147142918	0.00703965	0.101336	NA
ACP7	chr19	39573837	39575137	0.0103351	-0.631631	DEdw/DMup_one
ACRBP	chr12	6747404	6756679	0.0332306	0.669569	NA
ACSBG1	chr15	78501791	78529087	0.00175471	0.100749	NA
ACSBG2	chr19	6133660	6199558	0.00589421	2.44049	NA
ACSF2	chr17	48503056	48545951	0.00720387	0.0826663	NA
ACSF3	chr16	89107636	89220434	0.00474169	-0.111013	NA
ACSL1	chr4	185677526	185748769	0.00699247	0.597682	NA
ACSL3	chr2	223724678	223726423	0.00786583	-0.290149	NA
ACSL4	chrX	108976162	108977253	0.0151451	-0.663887	DEdw/DMup_one
ACSL5	chr10	114133656	114163648	0.00692216	0.0785237	NA
ACSL6	chr5	131310638	131350881	0.00944923	-0.415973	NA
ACSM1	chr16	20686051	20710268	0.0051414	-0.274791	NA
ACSM3	chr16	20774935	20775353	0.00595399	0.103642	NA
ACSM5	chr16	20451725	20451727	-0.0264688	-3.5704	NA
ACSM6	chr10	96943195	96990753	0.00846141	-1.51558	DEdw/DMup_one
ACSS1	chr20	25034262	25040832	0.00939341	0.392182	NA
ACSS2	chr20	33464156	33464645	0.00883181	-0.284099	NA
ACSS3	chr12	81471418	81472178	0.0123946	-0.853471	DEdw/DMup_one
ACTA1	chr1	229542722	229570951	0.0137585	-0.517274	DEdw/DMup_one
ACTA2	chr10	90751096	90751108	0.00488576	0.12203	NA
ACTB	chr7	5566068	5596540	0.00777907	-0.00956103	NA
ACTC1	chr15	35086887	35091849	0.0228537	0.267517	NA
ACTG1	chr17	79450924	79487588	0.0101126	0.0785626	NA
ACTG1P25	chr1	202830061	202830923	0.00918186	-1.68939	DEdw/DMup_one
ACTG2	chr2	74119724	74119793	0.00726271	0.437671	NA
ACTL10	chr20	32254811	32255989	0.0181969	-0.23733	DEdw/DMup_one
ACTL6A	chr3	179279555	179281463	0.00761217	-0.045528	NA
ACTL6B	chr7	100253488	100255851	0.0141838	0.412906	NA
ACTL7B	chr9	111617320	111618144	0.00233196	0.228913	NA
ACTL9	chr19	8807813	8812648	0.0140463	0.540973	NA
ACTN1	chr14	69341427	69446239	0.00806754	0.43469	NA
ACTN2	chr1	236849472	236924334	0.00891379	-0.767725	NA
ACTN3	chr11	66313780	66326914	0.0147061	0.110719	NA
ACTN4	chr19	39137967	39217857	-0.000696068	-0.329479	NA
ACTR10	chr14	58666567	58667198	0.0070573	-0.117106	NA
ACTR1A	chr10	104251188	104262957	0.00397227	-0.193487	NA
ACTR1B	chr2	98280063	98280871	0.005942	0.108063	NA
ACTR2	chr2	65440171	65519836	0.00574943	-0.156471	NA
ACTR3	chr2	114616613	114648312	0.00761284	0.272899	NA
ACTR3B	chr7	152433608	152913682	0.00942145	0.304447	NA
ACTR3C	chr7	149916462	150023196	0.0200568	-0.0964994	DEdw/DMup_one
ACTR5	chr20	37376621	37377430	0.00622793	-0.714903	NA
ACTR6	chr12	100593253	100594799	0.00597919	-0.22158	NA
ACTR8	chr3	53915731	53916320	0.00692209	-0.333766	NA
ACTRT3	chr3	169487119	169487926	0.00728783	0.879532	NA
ACVR1	chr2	158620920	158733623	0.015107	0.327136	NA
ACVR1B	chr12	52341794	52365295	0.00691865	-0.26114	NA
ACVR1C	chr2	158453714	158488319	0.0101732	-0.11189	DEdw/DMup_one
ACVR2A	chr2	148444089	148602859	0.00795603	-1.06558	DEdw/DMup_one
ACVR2B	chr3	38494514	38496038	0.00851262	-0.0190075	NA
ACVR2B-AS1	chr3	38496050	38497151	0.00583068	0.0107587	NA
ACVRL1	chr12	52294173	52311547	0.00927218	-0.0554959	NA
ACY1	chr3	52017056	52017342	0.00566584	0.11466	NA
ACY3	chr11	67417972	67418107	0.01171	0.505342	NA
ACYP2	chr2	54342634	54517392	0.00862466	0.0674189	NA
ADA	chr20	43280061	43281367	0.00707205	0.0646369	NA
ADA2	chr22	17680476	17680579	0.00527704	0.1415	NA
ADAD2	chr16	84224731	84225085	0.00157856	-1.71547	DEdw/DMup_one
ADAL	chr15	43622846	43622953	0.00531043	0.432679	NA
ADAM10	chr15	59024032	59042283	0.00710886	0.0595501	NA
ADAM11	chr17	42835776	42856847	0.00776857	-0.31343	NA
ADAM12	chr10	127738319	128081330	0.0137997	-0.162501	DEdw/DMup_one
ADAM15	chr1	155022988	155024332	0.00641167	-0.1677	NA
ADAM17	chr2	9695522	9697150	0.00688943	0.552278	NA
ADAM19	chr5	156874272	157003663	0.0083607	0.572143	NA
ADAM20	chr14	71006125	71006215	-0.0282996	-0.357401	NA
ADAM22	chr7	87563342	87564571	0.00792262	0.093481	NA
ADAM23	chr2	207275400	207308907	0.005833	-0.022651	NA
ADAM28	chr8	24151471	24151515	0.0158891	0.191545	NA
ADAM29	chr4	175839415	176068463	0.00145121	1.87735	NA
ADAM32	chr8	38964992	38965423	0.0135372	-1.4685	DEdw/DMup_both
ADAM33	chr20	3653190	3663187	0.0123942	2.03501	NA
ADAM8	chr10	135075311	135092296	0.00665793	0.170914	NA
ADAM9	chr8	38854275	38856294	0.00956237	0.110953	NA
ADAMDEC1	chr8	24241693	24241733	0.011066	0.175519	NA
ADAMTS1	chr21	28163719	28219032	0.00884326	-0.539385	NA
ADAMTS10	chr19	8649752	8675699	0.00379507	-0.759083	NA
ADAMTS13	chr9	136293566	136295236	0.0112104	0.29832	NA
ADAMTS14	chr10	72428720	72476231	0.0118129	-0.729072	DEdw/DMup_one
ADAMTS15	chr11	130318234	130417098	0.00708238	-0.131365	NA
ADAMTS16	chr5	5136606	5307470	0.015063	0.104466	NA
ADAMTS17	chr15	100466480	100882438	0.00828176	-0.0155388	NA
ADAMTS2	chr5	178547421	178854766	0.00681734	0.46605	NA
ADAMTS3	chr4	73177939	73435692	0.00777877	3.78466	NA
ADAMTS4	chr1	161167046	161168958	0.00240095	-0.439305	NA
ADAMTS5	chr21	28336813	28516306	0.0120435	0.590713	NA
ADAMTS6	chr5	64592909	64593032	0.00325893	0.255312	NA
ADAMTS7	chr15	79051766	79124550	0.0148554	-0.674571	DEdw/DMup_one
ADAMTS8	chr11	130260508	130300621	0.00594032	-0.223039	NA
ADAMTS9	chr3	64430585	64673957	0.0167011	1.12299	NA
ADAMTSL1	chr9	18438556	18777743	0.00273973	-3.8672	DEdw/DMup_one
ADAMTSL2	chr9	136399367	136433639	0.00417296	-1.07708	DEdw/DMup_one
ADAMTSL3	chr15	84322262	84323771	0.0198159	-0.809416	DEdw/DMup_one
ADAMTSL4	chr1	150521349	150534301	0.00771406	-0.666007	NA
ADAMTSL5	chr19	1503037	1514034	0.00916516	-0.197115	NA
ADAP1	chr7	1000002	999995	0.0099462	-0.0129768	NA
ADAP2	chr17	29248603	29249926	0.0111492	-0.602862	DEdw/DMup_one
ADAR	chr1	154580380	154600807	0.00665171	0.162074	NA
ADARB1	chr21	46494162	46555243	0.00754284	-0.0676313	NA
ADARB2	chr10	1226489	1890159	0.0040624	0.30287	NA
ADAT1	chr16	75656905	75657360	0.00585372	-0.00558766	NA
ADAT2	chr6	143770768	143771879	0.00455506	-0.496944	NA
ADAT3	chr19	1905384	1919256	0.00557571	1.11896	NA
ADCK1	chr14	78266347	78447724	0.00886129	0.541928	NA
ADCK2	chr7	140371481	140374146	0.00891332	-0.202092	NA
ADCK5	chr8	145597414	145618259	0.00552437	0.553048	NA
ADCY1	chr7	45431819	45717589	0.00976338	1.40589	NA
ADCY10	chr1	167789396	167882541	0.00011201	0.747245	NA
ADCY10P1	chr6	41068475	41069348	0.00705791	-0.0838883	NA
ADCY3	chr2	25050544	25150009	0.00869391	-0.770464	NA
ADCY4	chr14	24801680	24805599	0.0138992	-0.0838112	DEdw/DMup_one
ADCY5	chr3	123039827	123169422	0.0101583	0.245861	NA
ADCY6	chr12	49176427	49183819	0.00918596	0.661535	NA
ADCY7	chr16	50279728	50347965	0.0174737	-0.0519655	DEdw/DMup_one
ADCY9	chr16	4016194	4167511	0.00717014	0.489807	NA
ADD1	chr4	2845031	2928271	0.00892565	0.306948	NA
ADD2	chr2	70933288	70995508	0.00766484	-0.27848	NA
ADD3	chr10	111767087	111916930	0.00348073	-0.063235	NA
ADD3-AS1	chr10	111767930	111768355	0.00817958	-0.174276	NA
ADGB	chr6	146920034	146920245	0.0112558	-5.07285	DEdw/DMup_both
ADGRA2	chr8	37654048	37699868	0.0163348	0.0461775	NA
ADGRA3	chr4	22516856	22518048	0.0150901	0.388283	NA
ADGRB1	chr8	143526858	143625770	0.00707243	0.296461	NA
ADGRB2	chr1	32208486	32241901	0.00736375	-0.282282	NA
ADGRB3	chr6	68597408	69942947	0.00727541	0.204773	NA
ADGRD1	chr12	131400809	131623543	0.0020679	0.16907	NA
ADGRE1	chr19	6857244	6887574	0.0347658	0.586255	NA
ADGRE2	chr19	14889925	14897440	0.0138629	-0.169107	DEdw/DMup_one
ADGRE3	chr19	14785592	14785850	0.017335	0.13507	NA
ADGRE5	chr19	14444343	14517464	0.0146027	-0.105548	DEdw/DMup_one
ADGRF3	chr2	26521371	26570838	0.0138812	-0.204989	DEdw/DMup_one
ADGRG1	chr16	57625191	57673351	0.00946372	-0.223572	NA
ADGRG2	chrX	19100963	19141283	0.0194173	-0.203746	DEdw/DMup_one
ADGRG3	chr16	57701448	57701529	0.0642197	-0.0879803	DEdw/DMup_one
ADGRG5	chr16	57576267	57576881	0.00645161	0.0996432	NA
ADGRG6	chr6	142606521	142623453	0.0089744	0.00470389	NA
ADGRG7	chr3	100322615	100327960	0.00797385	0.907831	NA
ADGRL1	chr19	14261764	14376961	0.0101644	-0.146409	DEdw/DMup_one
ADGRL1-AS1	chr19	14247705	14251070	0.0107208	0.301336	NA
ADGRL2	chr1	81580293	82828059	0.0126261	-0.429697	DEdw/DMup_one
ADGRL3	chr4	61660146	63682454	0.0180092	-1.7449	DEdw/DMup_both
ADGRV1	chr5	89854237	90397685	0.0100157	-0.0569194	DEdw/DMup_one
ADH5	chr4	100007816	100009951	0.00623534	-0.13511	NA
ADHFE1	chr8	67344300	67351839	0.00883239	0.0356288	NA
ADI1	chr2	3502702	3523617	0.00648681	0.109809	NA
ADIPOR1	chr1	202926879	202928022	0.00760023	0.171777	NA
ADIPOR2	chr12	1799413	1800739	0.00533403	-0.0715235	NA
ADK	chr10	75910905	75936726	0.00625646	0.160215	NA
ADM	chr11	10324353	10329831	0.00720682	-0.318623	NA
ADM2	chr22	50918360	50920460	0.0124013	-0.621738	DEdw/DMup_one
ADM5	chr19	50191541	50193140	0.0175545	-0.211766	DEdw/DMup_one
ADNP	chr20	49547068	49548557	0.00764331	-0.0877762	NA
ADO	chr10	64495626	64565818	0.00513488	-0.132557	NA
ADORA1	chr1	203094868	203115930	0.0100836	0.438751	NA
ADORA2A	chr22	24812055	24829717	0.00953414	0.588063	NA
ADORA2A-AS1	chr22	24890433	24891453	0.0288141	-0.197088	DEdw/DMup_one
ADORA2B	chr17	15817307	15869665	0.0151801	0.222306	NA
ADORA3	chr1	112046691	112058883	0.0106278	0.31194	NA
ADPGK	chr15	73075657	73195203	0.00681826	0.0110017	NA
ADPGK-AS1	chr15	73075586	73089545	0.0053569	0.00372917	NA
ADPRH	chr3	119298284	119301182	0.0124824	0.206437	NA
ADPRHL1	chr13	114063719	114096317	0.00203686	0.76327	NA
ADPRM	chr17	10600913	10602100	0.0078708	-0.369148	NA
ADPRS	chr1	36554325	36554955	0.00807767	-0.450687	NA
ADRA2A	chr10	112835990	113079446	0.0143288	1.17635	NA
ADRA2B	chr2	96781406	96782993	0.01248	0.75326	NA
ADRB1	chr10	115755712	115852145	0.0159642	0.102628	NA
ADRB2	chr5	148205435	148207546	-0.00503587	-0.250877	NA
ADRM1	chr20	60873895	60882900	0.00473165	0.601765	NA
ADSL	chr22	40742403	40742944	0.00629326	0.146374	NA
ADSS1	chr14	105186455	105190864	0.00491416	-0.322075	NA
ADSS2	chr1	244613362	244615601	0.00631074	0.614193	NA
ADTRP	chr6	11771472	11771584	0.0526354	-0.0453792	DEdw/DMup_one
AEBP1	chr7	44142952	44153501	0.00340884	0.0712087	NA
AEBP2	chr12	19535115	19699619	0.00711644	-0.0464222	NA
AEN	chr15	89164376	89165694	0.00637283	-0.178364	NA
AFAP1	chr4	7802191	7941853	0.00734236	0.683829	NA
AFAP1-AS1	chr4	7758457	7774769	0.0076859	-0.260253	NA
AFAP1L1	chr5	148650920	148653007	0.00603968	-0.836567	NA
AFAP1L2	chr10	116080493	116168557	0.00557977	0.437395	NA
AFDN	chr6	168227575	168355447	0.00540286	0.106805	NA
AFF1	chr4	87856080	88023170	0.00719238	0.906487	NA
AFF2	chrX	147581861	148156150	0.0217935	-0.0182421	DEdw/DMup_one
AFF3	chr2	100170754	100814293	0.00393908	0.46402	NA
AFF4	chr5	132298789	132299777	0.00768013	0.904169	NA
AFG1L	chr6	108615961	108616398	0.00722444	-0.207549	NA
AFG3L1P	chr16	90038530	90070767	0.00705717	0.0185675	NA
AFG3L2	chr18	12375489	12378045	0.00557762	0.630305	NA
AFMID	chr17	76183356	76187647	0.0046524	0.0801538	NA
AFTPH	chr2	64751141	64752033	0.00640751	0.0116718	NA
AGA	chr4	178361847	178478861	0.00483646	-0.226204	NA
AGAP1	chr2	236164539	237032729	0.0108846	-0.855745	DEdw/DMup_one
AGAP2	chr12	58129828	58135989	0.00455726	0.208057	NA
AGAP2-AS1	chr12	58119909	58121551	0.00847155	0.0314582	NA
AGAP3	chr7	150782527	150823387	0.0125258	0.351168	NA
AGAP5	chr10	75434361	75490265	0.00408302	0.442551	NA
AGAP6	chr10	51748161	51748729	0.00272895	0.0675524	NA
AGBL2	chr11	47736739	47737106	0.00683401	0.539105	NA
AGBL3	chr7	134671119	134671750	0.00587294	-0.322523	NA
AGBL4	chr1	49341581	50489955	0.00905586	-1.87138	DEdw/DMup_one
AGBL5	chr2	27272846	27274953	0.00750901	0.355487	NA
AGFG1	chr2	228336886	228338313	0.0069108	0.822388	NA
AGFG2	chr7	100136448	100138874	0.00220235	0.399034	NA
AGGF1	chr5	76326120	76326871	0.00747343	0.162768	NA
AGK	chr7	141175065	141251483	0.010747	-0.251767	DEdw/DMup_one
AGL	chr1	100315420	100326938	0.00766083	-0.365514	NA
AGMAT	chr1	15911088	15911608	0.00629499	0.346342	NA
AGO1	chr1	36335233	36349731	0.0062837	-0.322327	NA
AGO2	chr8	141545521	141646514	0.00850382	0.12396	NA
AGO3	chr1	36396249	36397262	0.00638815	0.14834	NA
AGO4	chr1	36273499	36274461	0.00981348	0.00656535	NA
AGPAT1	chr6	32141256	32141258	0.0417283	0.107713	NA
AGPAT2	chr9	139575885	139592459	0.0072496	0.289528	NA
AGPAT3	chr21	45271658	45402842	0.00331866	0.0263299	NA
AGPAT4	chr6	161575614	161687331	0.0191634	-0.0408414	DEdw/DMup_one
AGPAT5	chr8	6565314	6595918	0.00592009	-0.386112	NA
AGPS	chr2	178257446	178257924	0.00624855	-0.0752698	NA
AGRN	chr1	954768	990342	0.00690849	-0.335461	NA
AGRP	chr16	67516442	67516836	0.00868168	-2.69705	DEdw/DMup_one
AGT	chr1	230849800	230851154	0.0146701	0.398147	NA
AGTPBP1	chr9	88137539	88357365	0.00712162	1.47684	NA
AGTRAP	chr1	11779753	11822363	0.0089111	-0.378041	NA
AHCTF1	chr1	247094485	247095667	0.00522288	-1.43338	DEdw/DMup_one
AHCY	chr20	32890559	32899919	0.00733345	-0.0463197	NA
AHCYL1	chr1	110527248	110528026	0.00716229	0.761979	NA
AHCYL2	chr7	128862070	129008527	0.00870511	-0.0557127	NA
AHDC1	chr1	27874417	27930866	0.0147382	-0.15152	DEdw/DMup_one
AHI1	chr6	135644391	135818917	0.00300349	0.308178	NA
AHNAK	chr11	62211609	62321195	0.0134964	0.105018	NA
AHNAK2	chr14	105416221	105446883	0.00849377	0.449269	NA
AHR	chr7	17274055	17342633	0.00655958	0.591505	NA
AHRR	chr5	303224	436869	0.00678136	2.76484	NA
AHSA1	chr14	77924180	77942316	0.00737613	0.0346885	NA
AHSA2P	chr2	61401236	61407277	0.0085094	0.70022	NA
AICDA	chr12	8757750	8758079	0.00100051	0.303794	NA
AIDA	chr1	222885326	222886230	0.00589476	-6.6652	DEdw/DMup_one
AIF1	chr6	31582836	31584224	0.0322726	-0.356561	DEdw/DMup_one
AIF1L	chr9	133971670	133972578	0.0117441	-0.120958	DEdw/DMup_one
AIFM1	chrX	129273162	129301046	0.0212782	0.00769526	NA
AIFM2	chr10	71890958	71897855	0.00807656	-1.91197	DEdw/DMup_one
AIFM3	chr22	21311336	21319912	0.0123156	-0.205874	DEdw/DMup_one
AIG1	chr6	143381444	143381929	0.00743551	-0.115986	NA
AIM2	chr1	159046377	159047178	0.0315364	-0.292575	DEdw/DMup_one
AIMP2	chr7	6048825	6060621	0.00496419	-0.255412	NA
AIP	chr11	67248510	67251966	0.00580523	-0.11531	NA
AIRE	chr21	45703983	45713813	0.0284691	0.126595	NA
AIRN	chr6	160425294	160427502	0.0254939	-0.265762	DEdw/DMup_one
AJAP1	chr1	4659598	5037166	0.00675788	0.881076	NA
AJM1	chr9	139734976	139741059	0.0356612	-0.0402308	DEdw/DMup_one
AJUBA	chr14	23446245	23452418	0.01168	-0.743683	DEdw/DMup_one
AK1	chr9	130639738	130640143	0.0160684	-0.912947	DEdw/DMup_one
AK2	chr1	33501228	33516926	0.0298119	-0.122196	DEdw/DMup_one
AK3	chr9	4740694	4741868	0.00892924	-0.465567	NA
AK4	chr1	65612762	65668075	0.0089913	-0.266108	NA
AK5	chr1	77747314	77912668	0.00751436	-0.162287	NA
AK7	chr14	96857611	96890633	0.002056	-0.501352	NA
AK8	chr9	135632573	135754243	0.0054033	1.35179	NA
AK9	chr6	110011589	110012410	0.00793999	0.191778	NA
AKAP1	chr17	55162173	55213657	0.00849662	-1.04078	DEdw/DMup_one
AKAP10	chr17	19880210	19883610	0.015163	0.401941	NA
AKAP11	chr13	42845853	42846807	0.00616369	1.61206	NA
AKAP12	chr6	151560766	151679116	0.0073477	-0.550952	NA
AKAP13	chr15	85874158	86284535	0.00630102	0.3179	NA
AKAP14	chrX	119026253	119026293	0.0151987	-0.120997	DEdw/DMup_one
AKAP3	chr12	4756372	4758218	0.00369327	0.868984	NA
AKAP5	chr14	64931879	64932542	0.00841465	0.586275	NA
AKAP6	chr14	32672536	32926901	0.00394909	-0.53038	NA
AKAP7	chr6	131456364	131602740	0.0111007	-0.307902	DEdw/DMup_one
AKAP8	chr19	15479756	15491258	0.00537433	0.950196	NA
AKAP8L	chr19	15512025	15532954	0.00631385	-0.0623185	NA
AKAP9	chr7	91569986	91687530	0.00415331	0.40977	NA
AKIP1	chr11	8932606	8933294	0.00637781	-0.276277	NA
AKIRIN1	chr1	39455263	39457271	0.00601754	-0.218733	NA
AKIRIN2	chr6	88411318	88412168	0.00727478	-0.0312013	NA
AKNA	chr9	117150235	117161080	0.0080859	-0.309017	NA
AKNAD1	chr1	109401071	109506214	0.00349512	-0.871219	NA
AKR1A1	chr1	46016122	46016694	0.00842496	-0.126146	NA
AKR1B1	chr7	134139308	134144119	0.0068259	0.179766	NA
AKR1C2	chr10	5060290	5060346	-0.0167135	-0.358761	NA
AKR1C3	chr10	5007548	5136802	0.0240558	0.100682	NA
AKR1E2	chr10	4849861	4868949	0.0164764	-0.260233	DEdw/DMup_one
AKR7A2	chr1	19638207	19638676	0.00574176	0.0841328	NA
AKR7A2P1	chr1	113392142	113392807	0.00791067	0.917011	NA
AKR7A3	chr1	19614998	19615660	0.0228059	0.169617	NA
AKR7L	chr1	19600249	19600942	0.0231294	-0.00926113	DEdw/DMup_one
AKT1	chr14	105236311	105264078	0.00488106	-0.221746	NA
AKT1S1	chr19	50376356	50382050	0.00493002	0.747877	NA
AKT2	chr19	40753392	40792708	0.00885324	0.0161423	NA
AKT3	chr1	243652455	244015970	0.00947338	0.380566	NA
AKTIP	chr16	53533087	53576413	0.00772678	0.186911	NA
ALAD	chr9	116163208	116163848	0.00751614	0.0126759	NA
ALAS1	chr3	52229874	52245717	0.0084796	-0.147796	NA
ALB	chr4	74208892	74209138	0.011664	-0.613653	DEdw/DMup_one
ALCAM	chr3	104556020	105088339	0.010041	0.533242	NA
ALDH16A1	chr19	49956273	49967851	0.00472726	-0.24833	NA
ALDH18A1	chr10	97415860	97416726	0.00586933	0.347409	NA
ALDH1A2	chr15	58356746	58521442	0.0113549	1.44075	NA
ALDH1A3	chr15	101325324	101421133	0.0101252	-0.429164	DEdw/DMup_one
ALDH1B1	chr9	38241241	38393187	0.0045711	-0.177642	NA
ALDH1L1	chr3	125899279	125986727	0.0122333	-0.614342	DEdw/DMup_one
ALDH1L2	chr12	105477378	105478517	0.0174194	0.527054	NA
ALDH2	chr12	112204135	112221219	0.00850383	0.309436	NA
ALDH3A1	chr17	19648134	19656761	0.00617776	-0.858445	NA
ALDH3A2	chr17	19549563	19573519	0.00708841	0.129097	NA
ALDH3B1	chr11	67774282	67789339	0.00526056	-0.189954	NA
ALDH3B2	chr11	67432755	67498325	0.00839549	3.12571	NA
ALDH4A1	chr1	19200964	19229634	0.00798388	0.487949	NA
ALDH5A1	chr6	24494664	24495670	0.00862831	0.180589	NA
ALDH6A1	chr14	74550555	74551426	0.00739833	-0.192627	NA
ALDH7A1	chr5	125930601	125933120	0.0141493	-1.12677	DEdw/DMup_both
ALDH8A1	chr6	135157458	135157464	0.0144999	-0.0906659	DEdw/DMup_one
ALDH9A1	chr1	165664630	165667941	0.00991754	0.0123244	NA
ALDOA	chr16	30064106	30077872	0.00653823	-0.162662	NA
ALDOB	chr9	104193951	104211830	0.00981371	1.38274	NA
ALDOC	chr17	26903823	26905516	0.011905	-0.141878	DEdw/DMup_one
ALG1	chr16	5083712	5122188	0.0068009	-0.101909	NA
ALG10	chr12	34175230	34756074	0.0110175	-0.0853077	DEdw/DMup_one
ALG10B	chr12	37936019	38867736	0.0031638	-0.25796	NA
ALG11	chr13	52586083	52586484	0.00752011	-0.683544	NA
ALG12	chr22	50311768	50312178	0.00719329	-0.131403	NA
ALG13	chrX	110867471	110928252	0.00731372	0.187449	NA
ALG14	chr1	95538251	95538551	0.00457405	0.654054	NA
ALG1L2	chr3	129753362	129800496	0.0101804	0.995861	NA
ALG1L9P	chr11	71524539	71524853	0.0101848	0.522703	NA
ALG2	chr9	101983080	101984404	0.00495627	-0.518565	NA
ALG3	chr3	183967304	183967366	0.00796626	-0.199243	NA
ALG5	chr13	37573273	37573612	0.00656692	-0.112848	NA
ALG6	chr1	63833109	63833821	0.00600364	-0.269651	NA
ALG8	chr11	77850482	77850757	0.00592955	0.109628	NA
ALG9	chr11	111741953	111750078	0.00616083	0.0682343	NA
ALK	chr2	29432624	30148096	0.00915738	2.26607	NA
ALKAL2	chr2	287326	471597	0.00832188	0.0773004	NA
ALKBH1	chr14	78174054	78174372	0.00651229	-0.207752	NA
ALKBH2	chr12	109531107	109531359	0.00550911	0.237558	NA
ALKBH3	chr11	43902061	43902565	0.0091087	0.135241	NA
ALKBH4	chr7	102097927	102105354	0.00563258	-0.105841	NA
ALKBH5	chr17	18083100	18088360	0.00611894	0.11686	NA
ALKBH6	chr19	36505200	36505481	0.00700526	-0.446134	NA
ALKBH7	chr19	6372722	6373074	0.00656116	-0.397007	NA
ALMS1	chr2	73612655	73724126	0.00631376	0.0337208	NA
ALMS1P1	chr2	73871848	73871964	0.0342608	-1.36994	DEdw/DMup_both
ALOX12	chr17	6897652	6900427	0.0225759	-0.690965	DEdw/DMup_one
ALOX12B	chr17	7975771	7983560	0.00856218	-0.429502	NA
ALOX12P2	chr17	6797429	6817572	0.0224113	0.580187	NA
ALOX15	chr17	4520440	4545722	0.0091578	1.26557	NA
ALOX15B	chr17	7952148	7960483	0.013029	-0.421691	DEdw/DMup_one
ALOX15P1	chr17	6559948	6570302	0.00654231	0.682316	NA
ALOX5	chr10	45868718	45940176	0.00898252	0.0848595	NA
ALOX5AP	chr13	31248188	31311964	0.00803706	-0.190846	NA
ALOXE3	chr17	8012474	8024817	0.00848683	-1.2831	DEdw/DMup_one
ALPK1	chr4	113300552	113333323	-0.000488128	-0.078235	NA
ALPK2	chr18	56271652	56271908	0.00399487	-0.367377	NA
ALPK3	chr15	85360192	85360581	0.0129034	-0.00284157	DEdw/DMup_one
ALPL	chr1	21831949	21900916	0.00711741	-0.0524617	NA
ALS2	chr2	202645387	202646155	0.00618405	0.0319383	NA
ALS2CL	chr3	46734731	46735717	0.0111767	-0.444477	DEdw/DMup_one
ALX4	chr11	44324875	44360853	0.0115861	-1.74205	DEdw/DMup_both
ALYREF	chr17	79846204	79849526	0.00698436	0.132673	NA
AMACR	chr5	34007796	34008685	0.00681764	0.0273943	NA
AMBRA1	chr11	46582019	46615820	0.00645618	-1.03949	DEdw/DMup_one
AMD1	chr6	111134125	111197576	0.00697026	-0.153147	NA
AMDHD1	chr12	96336763	96350796	0.00585056	0.769189	NA
AMDHD2	chr16	2569559	2578367	0.0078085	0.0810868	NA
AMER1	chrX	63263904	63426644	0.019168	-0.212165	DEdw/DMup_one
AMFR	chr16	56391436	56459748	0.00716982	0.211984	NA
AMH	chr19	2246820	2249699	0.00501205	-0.196791	NA
AMIGO1	chr1	110051954	110052505	0.0104349	-0.212854	DEdw/DMup_one
AMIGO2	chr12	47473568	47475153	0.00845144	-0.0335086	NA
AMIGO3	chr3	49755763	49757317	0.0110745	0.062953	NA
AMMECR1	chrX	109560703	109561534	0.0101255	-0.989425	DEdw/DMup_one
AMMECR1L	chr2	128642787	128644407	0.00779407	-0.141017	NA
AMN	chr14	103373837	103397070	0.0144263	-0.906857	DEdw/DMup_one
AMN1	chr12	31881630	31882461	0.00654354	-0.199585	NA
AMOT	chrX	112066259	112085265	0.0104062	-0.101022	DEdw/DMup_one
AMOTL1	chr11	94473438	94600758	0.0109734	0.138964	NA
AMPD2	chr1	110162464	110170915	-0.000750542	0.187848	NA
AMPD3	chr11	10472000	10512698	0.0188987	0.151604	NA
AMPH	chr7	38588418	38671758	0.0114527	-0.587589	DEdw/DMup_one
AMT	chr3	49459798	49460178	0.072349	0.228071	NA
AMY2A	chr1	104160194	104160258	0.00159596	-2.18044	DEdw/DMup_one
AMZ1	chr7	2718826	2770562	0.00605258	0.258888	NA
AMZ2	chr17	66243583	66244403	0.00790769	-0.167277	NA
AMZ2P1	chr17	62961941	62972293	0.00600706	0.0345338	NA
ANAPC1	chr2	112456853	112642204	0.0071443	-0.304272	NA
ANAPC10	chr4	146019294	146020373	0.00504884	0.0156042	NA
ANAPC11	chr17	79849530	79849981	0.00756149	-0.078502	NA
ANAPC13	chr3	134204705	134204879	0.00560931	-0.334563	NA
ANAPC15	chr11	71823668	71824069	0.00544956	-0.168923	NA
ANAPC16	chr10	73620020	73975813	0.0031327	-0.29305	NA
ANAPC1P1	chr2	87088581	87088997	0.0176217	-0.30856	DEdw/DMup_one
ANAPC1P2	chr2	87302522	87304476	0.00775414	0.323854	NA
ANAPC2	chr9	140075158	140085087	0.00483465	-0.294551	NA
ANAPC4	chr4	25378307	25508076	0.00516024	0.214139	NA
ANAPC5	chr12	121789970	121790274	0.00517634	0.00560847	NA
ANAPC7	chr12	110841021	110856209	0.00316126	-0.183141	NA
ANG	chr14	21131302	21151224	0.00563722	0.148592	NA
ANGEL1	chr14	77278573	77279409	0.00738534	0.196562	NA
ANGEL2	chr1	213188519	213189261	0.00668372	0.494051	NA
ANGPT1	chr8	108163984	108768169	0.00314963	0.476104	NA
ANGPT2	chr8	6420227	6422590	0.0128729	0.969479	NA
ANGPT4	chr20	861825	898239	0.00650904	0.925238	NA
ANGPTL2	chr9	129885710	129885762	0.0205116	-5.33561	DEdw/DMup_both
ANGPTL4	chr19	8428029	8429738	0.00542149	-0.790247	NA
ANGPTL6	chr19	10206550	10213192	0.00753817	-0.00756114	NA
ANGPTL7	chr1	11249036	11249089	-0.00259651	0.74118	NA
ANK1	chr8	41522796	41758613	0.0076886	0.420613	NA
ANK2	chr4	113738859	114253011	0.00659771	-1.87511	DEdw/DMup_one
ANK3	chr10	61900254	62494028	0.00470829	-0.0699148	NA
ANKAR	chr2	190539026	190539533	0.00607308	0.47359	NA
ANKDD1A	chr15	65185943	65242202	0.00488881	-0.637152	NA
ANKDD1B	chr5	74907286	74907770	0.00862774	-0.724799	NA
ANKEF1	chr20	10015603	10015914	0.00594129	-0.0684357	NA
ANKFY1	chr17	4081324	4167353	0.00840059	-0.425053	NA
ANKH	chr5	14717562	14873040	0.00740346	0.0158869	NA
ANKHD1	chr5	139781433	139808264	0.00515896	-0.159097	NA
ANKHD1-EIF4EBP3	chr5	139780307	139781399	0.00581463	0.0612412	NA
ANKIB1	chr7	91875482	91876390	0.0055506	0.190973	NA
ANKK1	chr11	113258443	113258821	0.0256904	-0.527176	DEdw/DMup_one
ANKLE1	chr19	17392383	17403468	0.0100084	-0.315413	DEdw/DMup_one
ANKLE2	chr12	133303808	133349678	0.00475529	-0.245858	NA
ANKMY1	chr2	241457406	241500785	0.0165177	0.111471	NA
ANKMY2	chr7	16684239	16685596	0.00636738	0.0938035	NA
ANKRA2	chr5	72860959	72861543	0.00545865	-0.337023	NA
ANKRD10	chr13	111566486	111642661	0.00760564	0.396359	NA
ANKRD11	chr16	89323280	89558690	0.00352033	-1.15104	DEdw/DMup_one
ANKRD12	chr18	9136088	9143584	0.007602	-0.963606	NA
ANKRD13A	chr12	110437137	110441167	0.00695695	0.0592571	NA
ANKRD13B	chr17	27916705	27940592	0.015605	-0.463034	DEdw/DMup_one
ANKRD13C	chr1	70819733	70820451	0.00669089	-0.46813	NA
ANKRD13D	chr11	67052923	67057249	0.00607964	0.0219335	NA
ANKRD16	chr10	5918218	5932014	0.00370362	-0.0336685	NA
ANKRD17	chr4	74124405	74125130	0.00676154	-0.0439744	NA
ANKRD18A	chr9	38619908	38620528	0.0149615	0.28111	NA
ANKRD18DP	chr3	197807029	197840783	0.0119602	-0.970167	DEdw/DMup_one
ANKRD19P	chr9	95560793	95600005	0.00855311	-0.716787	NA
ANKRD20A11P	chr21	15309633	15456856	0.00487661	-0.921957	NA
ANKRD20A19P	chr13	24528106	24528177	0.0039974	0.269385	NA
ANKRD20A3P	chr9	42368381	67927170	0.0125864	0.513909	NA
ANKRD20A4P	chr9	69380679	69501225	0.0219443	0.260583	NA
ANKRD20A5P	chr18	14178943	14179710	0.0307509	-0.0410087	DEdw/DMup_one
ANKRD20A8P	chr2	95454720	95527391	0.0189354	-1.89446	DEdw/DMup_both
ANKRD20A9P	chr13	19448958	19449348	0.0216992	0.677976	NA
ANKRD22	chr10	90612227	90612276	0.00488761	-3.39246	DEdw/DMup_one
ANKRD23	chr2	97505219	97505600	0.0225387	0.861597	NA
ANKRD24	chr19	4184081	4218068	0.0131476	-0.401438	DEdw/DMup_one
ANKRD26	chr10	27389075	27389622	0.00597545	0.0689587	NA
ANKRD26P1	chr16	46461370	46607821	0.00875673	-1.01085	DEdw/DMup_one
ANKRD26P3	chr13	19918594	19919146	0.0111854	-1.46614	DEdw/DMup_both
ANKRD27	chr19	33096468	33166208	0.0104768	0.210717	NA
ANKRD28	chr3	15900497	15901990	0.00870312	0.0655617	NA
ANKRD29	chr18	21199078	21242815	0.007703	1.72492	NA
ANKRD30B	chr18	14747516	15000542	0.0229487	-0.583529	DEdw/DMup_one
ANKRD31	chr5	74532626	74532899	0.00664261	-0.748875	NA
ANKRD33B	chr5	10562455	10650352	0.00900375	0.495861	NA
ANKRD34A	chr1	145470457	145474070	0.00629723	0.512591	NA
ANKRD34B	chr5	79864842	79866526	0.0125347	-0.281511	DEdw/DMup_one
ANKRD35	chr1	145562599	145563083	0.00877012	0.489943	NA
ANKRD36	chr2	97775439	97779540	0.00381791	-0.282641	NA
ANKRD36B	chr2	98206120	98207224	0.00549423	0.482647	NA
ANKRD36BP2	chr2	89064020	89065570	0.00694694	0.244395	NA
ANKRD37	chr4	186317143	186318255	0.00686748	-0.207512	NA
ANKRD39	chr2	97523356	97526164	0.00756769	-0.10749	NA
ANKRD40	chr17	48784561	48785331	0.00712672	-0.125624	NA
ANKRD42	chr11	82904478	82905660	0.00613255	0.0337114	NA
ANKRD44	chr2	198026705	198175535	0.0154215	-0.00175369	DEdw/DMup_one
ANKRD45	chr1	173638662	173639136	0.0109277	-1.46596	DEdw/DMup_both
ANKRD46	chr8	101554638	101575263	0.0037083	-0.101479	NA
ANKRD49	chr11	94227105	94227584	0.00492235	1.58316	NA
ANKRD50	chr4	125631167	125638314	0.00644138	0.0265091	NA
ANKRD52	chr12	56651692	56652946	0.00908735	-0.46104	NA
ANKRD53	chr2	71192254	71206529	0.0203456	-0.248856	DEdw/DMup_one
ANKRD54	chr22	38239792	38240360	0.00648967	-1.21118	DEdw/DMup_one
ANKRD55	chr5	55529206	55777233	0.00901714	0.258851	NA
ANKRD6	chr6	90142751	90272058	0.00810259	-0.103305	NA
ANKRD62	chr18	12038413	12093842	0.00580018	0.0907416	NA
ANKRD62P1-PARP4P3	chr22	17179557	17182840	-0.00436418	1.26899	DEup/DMdw_one
ANKRD63	chr15	40572078	40576118	0.0107806	-0.391469	DEdw/DMup_one
ANKRD65	chr1	1350141	1356000	0.0144063	1.37175	NA
ANKRD7	chr7	117854128	118741428	0.0117401	4.46014	NA
ANKRD9	chr14	102973184	102983946	0.0099614	-0.231963	NA
ANKS1A	chr6	34856826	34857664	0.00730339	1.1887	NA
ANKS1B	chr12	100378243	99293369	0.011611	-0.371187	DEdw/DMup_one
ANKS3	chr16	4751399	4785010	0.00895017	-0.032703	NA
ANKS6	chr9	101558329	101559214	0.00847653	-0.588264	NA
ANKZF1	chr2	220094420	220096102	0.00607661	0.0631228	NA
ANLN	chr7	36429250	36429527	0.00718066	-1.46505	DEdw/DMup_one
ANO10	chr3	43654376	43663906	0.00602117	-0.153714	NA
ANO2	chr12	5840215	6055431	0.00490253	-0.156252	NA
ANO5	chr11	21993327	22215428	0.0101338	0.195829	NA
ANO6	chr12	45608690	45609768	0.0161684	0.297084	NA
ANO7	chr2	242127835	242167886	0.00447562	-0.767801	NA
ANO8	chr19	17436059	17445712	0.00992734	0.533564	NA
ANO9	chr11	420400	431775	0.00837856	0.192243	NA
ANOS1	chrX	8696228	8701975	0.0130796	-0.779597	DEdw/DMup_one
ANP32A	chr15	69080140	69114001	0.00900246	0.329875	NA
ANP32AP1	chr15	35414082	35414314	0.00715073	-0.124314	NA
ANP32B	chr9	100742093	100748546	0.00701284	-0.156633	NA
ANP32C	chr4	165118439	165118981	-0.00265238	0.929763	NA
ANP32E	chr1	150185884	150207842	0.00614126	-0.412469	NA
ANPEP	chr15	90349631	90359975	0.0101998	0.336825	NA
ANTKMT	chr16	770620	772158	0.00722692	0.217278	NA
ANTXR2	chr4	80885844	80994648	0.00787225	-0.00334854	NA
ANXA1	chr9	75747422	75747506	0.00626961	0.126359	NA
ANXA11	chr10	81946537	81965558	0.00684324	-0.00481639	NA
ANXA2	chr15	60496769	60690930	0.00891229	0.0898062	NA
ANXA2R	chr5	43033933	43041063	0.00849075	-0.184512	NA
ANXA3	chr4	79472806	79473371	0.0126936	-0.465341	DEdw/DMup_one
ANXA4	chr2	69968477	70025906	0.00710813	-0.329322	NA
ANXA5	chr4	122553906	122633066	0.00881825	-0.0256129	NA
ANXA6	chr5	150537019	150537418	0.00710755	0.690477	NA
ANXA7	chr10	75173411	75173950	0.00715882	0.155186	NA
ANXA8	chr10	47022576	47098761	0.00293471	-1.57387	DEdw/DMup_one
AOAH	chr7	36764081	36764206	0.00414781	0.499919	NA
AOC1	chr7	150543293	150554741	0.0073135	0.50201	NA
AOC2	chr17	40994640	40997824	0.00241391	-0.0927966	NA
AOC3	chr17	41001254	41004914	-0.000970507	-0.0996688	NA
AOPEP	chr9	97488818	97843655	0.00916456	0.465065	NA
AOX2P	chr2	201542505	201542615	0.00811604	-1.19292	DEdw/DMup_one
AP1AR	chr4	113152512	113155258	0.00584583	0.676629	NA
AP1B1	chr22	29758124	29784779	0.00754788	-0.64933	NA
AP1G1	chr16	71841923	71843451	0.00676821	-0.0461569	NA
AP1G2	chr14	24036399	24038508	0.00757279	0.026392	NA
AP1M1	chr19	16307882	16309313	0.00686823	0.0693967	NA
AP1M2	chr19	10691835	10698342	0.00542895	1.79433	NA
AP1S1	chr7	100796544	100798479	0.00681857	-0.138111	NA
AP1S2	chrX	15872215	15874585	0.00785568	-1.28061	DEdw/DMup_one
AP1S3	chr2	224701951	224702790	0.00876909	-0.656808	NA
AP2A1	chr19	50269317	50304813	0.00513314	-0.277436	NA
AP2A2	chr11	1006031	996250	0.00695657	-0.313041	NA
AP2B1	chr17	33913922	33924144	0.00332468	0.232285	NA
AP2M1	chr3	183890702	183893184	0.00641187	0.0379305	NA
AP2S1	chr19	47353614	47365959	0.00629336	-0.128427	NA
AP3B1	chr5	77590137	77591868	0.00554985	0.021223	NA
AP3B2	chr15	83331550	83380564	0.00739682	-1.36796	DEdw/DMup_one
AP3D1	chr19	2115237	2152217	0.00513714	-0.503534	NA
AP3M1	chr10	75910538	75910878	0.00750392	0.215947	NA
AP3M2	chr8	41981422	42011098	0.0069527	0.321498	NA
AP3S1	chr5	115177593	115178537	0.0067736	-0.0599712	NA
AP3S2	chr15	90437025	90437686	0.00541226	0.460027	NA
AP4B1	chr1	114447454	114447824	0.00691349	0.0524714	NA
AP4E1	chr15	51181780	51201270	0.00327665	-0.0772661	NA
AP4M1	chr7	99698755	99704849	0.00748287	-0.20822	NA
AP4S1	chr14	31494209	31507721	0.00823146	0.0943647	NA
AP5B1	chr11	65547499	65549261	0.00842878	0.0637786	NA
AP5M1	chr14	57735106	57735612	0.00501531	0.410436	NA
AP5S1	chr20	3800761	3801546	0.00650444	-0.0474359	NA
AP5Z1	chr7	4794262	4825345	0.00456551	-0.0700211	NA
APAF1	chr12	99038955	99139587	0.00790026	-0.0936488	NA
APBA1	chr9	72130887	72288081	0.00737763	-0.0710054	NA
APBA2	chr15	29130641	29412079	0.00891077	-0.532844	NA
APBA3	chr19	3751109	3761826	0.00429326	0.156439	NA
APBB1	chr11	6435084	6440732	0.00937598	-0.584163	NA
APBB1IP	chr10	26680605	26856409	0.0114566	0.79578	NA
APBB2	chr4	40858884	41218768	0.0108797	-0.583592	DEdw/DMup_one
APBB3	chr5	139939643	139944294	0.00717282	-0.13618	NA
APC	chr5	112042819	112175640	0.00595181	1.19107	NA
APC2	chr19	1444918	1470195	0.012501	0.421894	NA
APCDD1	chr18	10413896	10471867	0.0123876	0.487191	NA
APCDD1L	chr20	57036303	57090188	0.0119792	0.871745	NA
APCDD1L-DT	chr20	57090194	57093678	0.00727194	-1.42915	DEdw/DMup_one
APEH	chr3	49710968	49719800	0.00701408	-0.0637041	NA
APEX1	chr14	20923281	20924023	0.0057496	-0.100634	NA
APEX2	chrX	55026005	55026985	0.0204983	-0.236105	DEdw/DMup_one
APH1A	chr1	150241047	150242041	0.00862866	-0.0634395	NA
APH1B	chr15	63568893	63614085	0.00685086	0.0234444	NA
API5	chr11	43333439	43333887	0.00591072	-0.136164	NA
APIP	chr11	34897187	34938380	0.0053575	0.167018	NA
APLF	chr2	68694556	68695097	0.00719709	0.297295	NA
APLN	chrX	128785190	128812519	0.0205275	-0.046347	DEdw/DMup_one
APLP1	chr19	36359232	36365824	0.00729804	0.300911	NA
APLP2	chr11	129910305	130013935	0.00765452	0.310537	NA
APMAP	chr20	24969084	24974377	0.00676693	0.0494809	NA
APOA1	chr11	116706481	116708942	0.00675459	-1.2809	DEdw/DMup_one
APOA2	chr1	161190889	161193992	-0.0112232	-0.0799988	NA
APOBEC3A	chr22	39353549	39353718	0.0361157	0.638545	NA
APOBR	chr16	28505319	28509509	0.00200991	0.173031	NA
APOC4-APOC2	chr19	45438553	45446272	-0.00504162	-0.404193	NA
APOD	chr3	195310882	195346308	-0.00738321	-1.44621	NA
APOE	chr19	45410571	45412600	0.00436097	-0.33581	NA
APOL1	chr22	36655428	36655455	0.0446337	-0.318213	DEdw/DMup_one
APOL3	chr22	36552827	36563118	-0.00270793	-0.627852	NA
APOLD1	chr12	12878864	12940391	0.00681853	0.0978118	NA
APOM	chr6	31620185	31623654	0.00377258	0.0176076	NA
APOO	chrX	23925590	23926090	0.00938173	-0.317511	NA
APOOL	chrX	84258885	84258983	-0.00354902	-0.104285	NA
APP	chr21	27228065	27577075	0.0064598	1.70349	NA
APPBP2	chr17	58545334	58637805	0.00602942	-0.403564	NA
APPL1	chr3	57259840	57262598	0.00605941	-0.354886	NA
APPL2	chr12	105625769	105633281	0.00616853	-0.0923569	NA
APRT	chr16	88877712	88898470	0.00728597	-0.243568	NA
APTR	chr7	77321531	77326419	0.00542569	-0.378664	NA
APTX	chr9	32947103	33001668	0.0134658	-0.296772	DEdw/DMup_one
AQP1	chr7	30927188	30951802	-0.00945331	0.387671	NA
AQP10	chr1	154293650	154293696	0.0270405	0.814343	NA
AQP11	chr11	77300360	77301391	0.00706386	-0.0494347	NA
AQP12A	chr2	241640404	241641359	0.00558521	1.85515	NA
AQP3	chr9	33447446	33447824	0.00575932	-0.0310496	NA
AQP7	chr9	33402400	33404493	0.0037108	-0.0524712	NA
AQP9	chr15	58430526	58430592	-0.000360049	0.0517202	NA
AQR	chr15	35261686	35262124	0.00563055	0.117206	NA
AR	chrX	66763070	66943599	0.0247154	1.87787	NA
ARAF	chrX	47382821	47426152	0.007606	-1.39881	DEdw/DMup_one
ARAP1	chr11	72408050	72505271	0.00661348	0.0202181	NA
ARAP2	chr4	34952098	36246487	0.0082425	0.264478	NA
ARAP3	chr5	141060548	141133338	0.00919581	-0.64645	NA
ARC	chr8	143625779	143719924	0.00418892	-0.757056	NA
ARCN1	chr11	118443087	118443631	0.00906167	-0.0294537	NA
AREG	chr4	75310891	75312484	0.00942471	-0.630997	NA
AREL1	chr14	75179629	75179827	0.00603731	-0.0954169	NA
ARF1	chr1	228247170	228273109	0.0073653	0.454741	NA
ARF3	chr12	49350839	49351709	0.0096903	-2.93771	DEdw/DMup_one
ARF4	chr3	57582811	57583920	0.00534226	-0.116841	NA
ARF5	chr7	127227758	127229039	0.0113078	-0.0911419	DEdw/DMup_one
ARF6	chr14	50358853	50360797	0.00597597	-0.0249066	NA
ARFGAP1	chr20	61897954	61916290	0.00520865	0.102049	NA
ARFGAP2	chr11	47198027	47200713	0.00592643	-0.0690893	NA
ARFGAP3	chr22	43238625	43266403	0.00645416	0.418066	NA
ARFGEF1	chr8	68167387	68257868	0.0065153	0.319491	NA
ARFGEF2	chr20	47536333	47611228	0.00508333	-0.0272004	NA
ARFGEF3	chr6	138482534	138656236	0.00647027	-2.3231	DEdw/DMup_one
ARFIP1	chr4	153701019	153701491	0.00592699	-0.243323	NA
ARFIP2	chr11	6502694	6502927	0.00592648	-0.118717	NA
ARFRP1	chr20	62338905	62339370	0.00709935	0.0422119	NA
ARG1	chr6	131800331	131800461	0.0217991	-0.238282	DEdw/DMup_one
ARG2	chr14	68082520	68086957	0.00865047	0.066511	NA
ARGLU1	chr13	107217604	107220664	0.00783925	0.177117	NA
ARHGAP1	chr11	46717760	46722265	0.00726915	0.105576	NA
ARHGAP10	chr4	148652653	148878191	0.0067685	-0.0443598	NA
ARHGAP11A	chr15	32907658	32907950	0.00806229	-0.0153339	NA
ARHGAP11B	chr15	30918312	30918565	0.0078685	-0.170999	NA
ARHGAP12	chr10	31892189	32218392	0.00745168	1.52602	NA
ARHGAP15	chr2	143886283	144501235	-0.0045719	-0.225182	NA
ARHGAP17	chr16	25024228	25027760	0.00818178	0.289724	NA
ARHGAP18	chr6	129956133	130114834	0.00534041	0.675144	NA
ARHGAP19	chr10	99052467	99062594	-0.00144532	-0.0932249	NA
ARHGAP19-SLIT1	chr10	98955631	99052426	0.00664718	1.09829	NA
ARHGAP20	chr11	110581839	110729423	0.00858347	0.64987	NA
ARHGAP21	chr10	24988542	25013816	0.00738574	-0.208765	NA
ARHGAP22	chr10	49652964	49864601	0.00958282	0.178033	NA
ARHGAP23	chr17	36575499	36667234	0.0104509	-0.16259	DEdw/DMup_one
ARHGAP24	chr4	86167295	86167465	-0.00290379	0.127801	NA
ARHGAP25	chr2	68917481	69027090	-0.00208773	-0.0126884	NA
ARHGAP26	chr5	142149599	142586503	0.00389839	0.227366	NA
ARHGAP27	chr17	43442274	43510380	0.0121209	-0.134908	DEdw/DMup_one
ARHGAP27P2	chr17	66192363	66202196	0.00914054	0.352359	NA
ARHGAP29	chr1	94702690	94718821	0.0113272	-0.244134	DEdw/DMup_one
ARHGAP30	chr1	161038505	161039696	0.0051004	1.03603	NA
ARHGAP31	chr3	119012891	119121138	0.00578845	0.136524	NA
ARHGAP32	chr11	129148497	129152007	0.0106816	0.609439	NA
ARHGAP33	chr19	36265625	36266630	0.00436476	0.464292	NA
ARHGAP35	chr19	47395212	47425591	0.00180591	-0.496047	NA
ARHGAP39	chr8	145758485	145939708	0.00943465	0.511016	NA
ARHGAP4	chrX	153191469	153194074	0.0223363	0.160042	NA
ARHGAP40	chr20	37228477	37275134	0.007991	-0.333088	NA
ARHGAP42	chr11	100557923	100760961	0.0119567	0.866956	NA
ARHGAP44	chr17	12692737	12880213	0.012567	-0.311251	DEdw/DMup_one
ARHGAP45	chr19	1063544	1083430	0.0083282	-0.250871	NA
ARHGAP5	chr14	32546059	32671092	0.00774812	-0.105916	NA
ARHGAP5-AS1	chr14	32498450	32546045	0.00474081	0.549938	NA
ARHGAP6	chrX	11156991	11684595	0.0169148	0.769424	NA
ARHGAP8	chr22	45182016	45277652	-0.00266285	-1.49279	NA
ARHGAP9	chr12	57869075	57873733	0.0146841	-0.135469	DEdw/DMup_one
ARHGDIA	chr17	79825808	79830135	0.00693303	-0.0753346	NA
ARHGDIB	chr12	15113092	15114930	0.00509909	-0.259122	NA
ARHGEF1	chr19	42385282	42432376	0.00689094	-0.0367121	NA
ARHGEF10	chr8	1771361	1905394	0.00731671	-2.66747	DEdw/DMup_one
ARHGEF10L	chr1	17813096	18026805	0.00496483	0.0387671	NA
ARHGEF11	chr1	157014129	157016377	0.00749039	-0.139431	NA
ARHGEF12	chr11	120205807	120208680	0.00699755	-0.129102	NA
ARHGEF16	chr1	3313107	3401816	0.00467061	2.4116	NA
ARHGEF17	chr11	73018452	73073733	0.00945379	-0.298252	NA
ARHGEF18	chr19	7445731	7532669	0.00446643	-0.292323	NA
ARHGEF19	chr1	16529580	16544307	0.0126714	0.139697	NA
ARHGEF2	chr1	155917709	155960915	0.00656847	-0.0751883	NA
ARHGEF25	chr12	58002326	58005351	0.0123996	0.00750392	NA
ARHGEF26	chr3	153838787	153840380	0.0105526	-0.410452	DEdw/DMup_one
ARHGEF28	chr5	72901570	73423498	0.00784857	-0.134298	NA
ARHGEF3	chr3	56789090	57113908	0.00654278	-0.537559	NA
ARHGEF33	chr2	39183833	39184173	0.00453448	-0.361035	NA
ARHGEF37	chr5	148960797	148961203	0.00953877	2.42854	NA
ARHGEF39	chr9	35665059	35676375	0.0102493	0.542305	NA
ARHGEF4	chr2	131593370	131798088	0.0128539	-0.175894	DEdw/DMup_one
ARHGEF40	chr14	21537082	21538665	0.00920597	0.191582	NA
ARHGEF5	chr7	144052234	144081710	0.00439139	-0.461724	NA
ARHGEF6	chrX	135849030	135863781	0.0158858	2.80479	NA
ARHGEF7	chr13	111670532	111954651	0.00478681	-0.324812	NA
ARHGEF9	chrX	62974713	62975658	-0.00348621	0.434282	NA
ARID1A	chr1	27021017	27107159	0.00852433	0.222051	NA
ARID1B	chr6	156718071	157528702	0.00955866	0.103947	NA
ARID2	chr12	46122669	46124115	0.00646213	-0.233513	NA
ARID3A	chr19	924788	959210	0.0128546	-0.28529	DEdw/DMup_one
ARID3B	chr15	74833241	74881144	0.0123594	0.196985	NA
ARID3C	chr9	34623512	34629070	0.0108629	0.146056	NA
ARID4A	chr14	58765173	58766386	0.00808902	0.0949269	NA
ARID4B	chr1	235359474	235491628	0.00771036	-0.440098	NA
ARID5A	chr2	97192977	97220514	0.00742405	-0.647947	NA
ARID5B	chr10	63657125	63883723	0.00935984	-0.344312	NA
ARIH1	chr15	72743756	72767693	0.00692019	0.128682	NA
ARIH2	chr3	48955810	48956548	0.00679615	-0.090056	NA
ARIH2OS	chr3	48956550	48956938	0.00539146	-0.20298	NA
ARL1	chr12	101801020	101802153	0.00576587	-0.283615	NA
ARL10	chr5	175792019	175793505	0.00973889	0.0321953	NA
ARL11	chr13	50190536	50190585	0.0515722	0.140578	NA
ARL13A	chrX	100228374	100228482	0.00550055	0.559386	NA
ARL13B	chr3	93698763	93699433	0.00572504	-0.37732	NA
ARL14EP	chr11	30344536	30409934	0.00618268	-0.464932	NA
ARL14EPL	chr5	115363115	115388012	-0.0034956	-3.05801	NA
ARL15	chr5	53268531	53607950	0.00608332	1.28854	NA
ARL16	chr17	79648960	79650958	0.00862987	0.160192	NA
ARL17A	chr17	44368565	44657494	0.00424421	0.160706	NA
ARL2	chr11	64781592	64784793	0.00779265	0.130664	NA
ARL2-SNX15	chr11	64774151	64795362	0.00632469	-3.51411	DEdw/DMup_one
ARL2BP	chr16	57278758	57279377	0.00516341	-0.0848131	NA
ARL3	chr10	104446914	104474231	0.0120378	0.142293	NA
ARL4A	chr7	12725173	13057390	0.00840212	-0.0220161	NA
ARL4C	chr2	235272532	235578953	0.00668338	-0.0133951	NA
ARL4D	chr17	41476220	41477521	0.00616097	-0.550028	NA
ARL5A	chr2	152684475	152685131	0.00731797	-0.0409398	NA
ARL5B	chr10	18948113	18999390	0.0080388	0.301427	NA
ARL5C	chr17	37317551	37331430	0.0178306	-0.0150152	DEdw/DMup_one
ARL6	chr3	97483140	97483618	0.00564784	0.454547	NA
ARL6IP1	chr16	18812387	18813399	0.00634683	-0.583735	NA
ARL6IP4	chr12	123464820	123470568	0.00951323	-0.125974	NA
ARL6IP5	chr3	69133861	69143890	0.00528273	-0.048783	NA
ARL6IP6	chr2	153574193	153575553	0.00643057	-0.0216865	NA
ARL8A	chr1	202113151	202114143	0.0102567	-0.0973892	DEdw/DMup_one
ARL8B	chr3	5134305	5164540	0.0116667	-0.253341	DEdw/DMup_one
ARL9	chr4	57371445	57372749	0.00985343	0.292586	NA
ARMC1	chr8	66546058	66546400	0.00634983	-0.0199259	NA
ARMC10	chr7	102715311	102716015	0.00839219	-0.0580896	NA
ARMC12	chr6	35705598	35707958	0.0115795	0.110528	NA
ARMC2	chr6	109159298	109267369	0.00603365	-0.252308	NA
ARMC3	chr10	23216840	23287319	0.0110908	-0.147387	DEdw/DMup_one
ARMC5	chr16	31466970	31476200	0.0059368	-0.269553	NA
ARMC6	chr19	19144394	19165282	0.0063438	0.0240202	NA
ARMC7	chr17	73102144	73120978	0.00482501	0.234113	NA
ARMC8	chr3	137906035	137906861	0.00563707	0.0995508	NA
ARMC9	chr2	232062872	232186993	0.00525282	0.120331	NA
ARMCX1	chrX	100805270	100808048	0.0121719	-0.0973213	DEdw/DMup_one
ARMCX3	chrX	100878976	100880318	0.0143547	0.787058	NA
ARMCX4	chrX	100740221	100740601	0.0349433	0.109647	NA
ARMCX5	chrX	101854357	101854527	0.0240233	0.293673	NA
ARMCX5-GPRASP2	chrX	101854275	101854329	-0.0120651	0.661152	DEup/DMdw_one
ARMCX6	chrX	100872943	100873054	0.0198141	-0.216409	DEdw/DMup_one
ARMH1	chr1	45140247	45190558	0.0233779	0.33132	NA
ARMH3	chr10	103616979	103818134	0.00604065	0.352798	NA
ARMH4	chr14	58618291	58764845	0.00653774	-2.81087	DEdw/DMup_one
ARMS2	chr10	124217543	124217609	0.0181843	-0.737669	DEdw/DMup_one
ARMT1	chr6	151773369	151774070	0.00662187	0.0634544	NA
ARNT	chr1	150813615	150849425	0.00747538	-0.0374827	NA
ARNTL	chr11	13297887	13337166	0.00683905	0.120976	NA
ARNTL2	chr12	27485683	27494626	0.00765393	-0.435081	NA
ARPC1A	chr7	98921808	98923975	0.006512	0.0311093	NA
ARPC1B	chr7	98970260	98991027	0.0128264	-0.227922	DEdw/DMup_one
ARPC2	chr2	219080862	219082032	0.00562995	-0.0963334	NA
ARPC3	chr12	110887861	110888858	0.00827586	-0.195585	NA
ARPC4	chr3	9832951	9834985	0.00720046	-0.235919	NA
ARPC4-TTLL3	chr3	9834209	9834230	0.00570908	0.254732	NA
ARPC5	chr1	183604106	183605142	0.00655012	-0.0716029	NA
ARPC5L	chr9	127630668	127632264	0.00627789	-0.0926789	NA
ARPIN	chr15	90455562	90456263	0.0213602	-0.103508	DEdw/DMup_one
ARPIN-AP3S2	chr15	90456072	90456216	0.00283606	-0.777307	NA
ARPP19	chr15	52860752	52861410	0.00628179	-0.044952	NA
ARPP21	chr3	35680509	35681706	0.0118137	-1.2619	DEdw/DMup_both
ARRB1	chr11	74978357	75063914	0.00676484	0.0675534	NA
ARRB2	chr17	4612974	4621298	0.0110059	0.448094	NA
ARRDC1	chr9	140499458	140507406	0.00702634	0.189289	NA
ARRDC1-AS1	chr9	140512317	140513376	0.00633882	0.171044	NA
ARRDC2	chr19	18108955	18126429	0.0129456	-0.0211467	DEdw/DMup_one
ARRDC3	chr5	90680514	91298682	0.00726146	-1.74079	DEdw/DMup_one
ARRDC3-AS1	chr5	90576347	90676930	0.00594929	0.108479	NA
ARRDC4	chr15	98503534	98716954	0.0165418	-0.126993	DEdw/DMup_one
ARSA	chr22	51066107	51068566	0.00525348	-0.226133	NA
ARSB	chr5	78280317	78281984	0.00705577	-0.0669512	NA
ARSD	chrX	2825438	2847511	0.0104139	-0.471034	DEdw/DMup_one
ARSG	chr17	66253389	66303179	0.00599925	0.475958	NA
ARSI	chr5	149676978	149682924	0.0125429	-2.64276	DEdw/DMup_both
ARSJ	chr4	114823274	114900810	0.0202446	0.64792	NA
ARSK	chr5	94890770	94891169	0.00622749	-0.591527	NA
ART3	chr4	76932826	76932928	0.0334404	-0.00232672	DEdw/DMup_one
ARTN	chr1	44399068	44404441	0.0155734	0.18358	NA
ARV1	chr1	231114725	231122535	0.00534995	0.0758099	NA
ARVCF	chr22	19960524	20004429	0.00693666	0.228612	NA
AS3MT	chr10	104628182	104632111	0.008825	1.84172	NA
ASAH1	chr8	17941489	17943493	0.00444036	-0.375546	NA
ASAH2B	chr10	52487542	52500021	0.00517187	-0.160244	NA
ASAP1	chr8	131347293	131740107	0.00757899	-1.02718	DEdw/DMup_one
ASAP1-IT2	chr8	131064004	131064504	-0.000184858	0.0644572	NA
ASAP2	chr2	9262732	9536232	0.00901202	0.39674	NA
ASAP3	chr1	23763154	23811877	0.00823033	-0.894024	NA
ASB1	chr2	239316302	239361957	0.00356229	-0.977172	NA
ASB12	chrX	63444305	63444340	-0.023793	-0.717442	NA
ASB13	chr10	5670448	5708798	0.00553737	-0.108035	NA
ASB15	chr7	123241751	123269135	0.000562958	0.400588	NA
ASB16-AS1	chr17	42254134	42264202	0.00337745	-0.151975	NA
ASB18	chr2	237119978	237185036	0.0112597	1.17227	NA
ASB2	chr14	94405235	94443121	0.0170476	-0.0241794	DEdw/DMup_one
ASB3	chr2	52695195	54087424	0.00686814	-0.202847	NA
ASB6	chr9	132402803	132404743	0.00698152	0.360549	NA
ASB7	chr15	101142600	101170020	0.00880798	0.119829	NA
ASB8	chr12	48550824	48562989	0.00329164	0.315214	NA
ASB9P1	chr15	93351422	93362365	0.0090631	-1.21023	DEdw/DMup_one
ASCC1	chr10	73975671	73976875	0.00816886	0.00914821	NA
ASCC2	chr22	30195261	30234399	0.00767263	-0.312346	NA
ASCC3	chr6	101328747	101329451	0.00626017	0.232277	NA
ASCL2	chr11	2243934	2307609	0.0102566	-0.194901	DEdw/DMup_one
ASCL5	chr1	201083116	201084567	0.0143582	2.01455	NA
ASF1A	chr6	119213582	119216457	0.00588663	-0.163905	NA
ASF1B	chr19	14244904	14247676	0.00603187	-0.133934	NA
ASGR1	chr17	7077021	7083520	0.0119138	-0.306005	DEdw/DMup_one
ASGR2	chr17	7015606	7036994	0.0269055	-0.138742	DEdw/DMup_one
ASH1L	chr1	155506031	155533280	0.00727524	-0.533603	NA
ASH2L	chr8	37962440	37963453	0.00633008	-0.183243	NA
ASIC1	chr12	50451197	50475415	0.0130295	-1.03036	DEdw/DMup_both
ASIC3	chr7	150744520	150748519	0.00922302	0.0605746	NA
ASIC4	chr2	220377743	220388097	0.0156004	-0.392478	DEdw/DMup_one
ASIP	chr20	32803823	32857248	0.0108899	-0.845685	DEdw/DMup_one
ASL	chr7	65508669	65541104	0.0081442	0.0345178	NA
ASNS	chr7	97501183	97501919	0.00725359	-0.0411992	NA
ASNSD1	chr2	190526058	190526419	0.00630374	-1.05384	DEdw/DMup_one
ASPDH	chr19	51020296	51020933	0.00844727	-0.125902	NA
ASPH	chr8	62624787	62627274	0.00685177	0.474645	NA
ASPHD1	chr16	29911368	29913203	0.00601639	-0.016573	NA
ASPHD2	chr22	26824969	26839251	0.0068702	0.0915464	NA
ASPRV1	chr2	70176080	70188726	0.011344	0.237556	NA
ASPSCR1	chr17	79934549	79967138	0.00555999	-0.24408	NA
ASRGL1	chr11	62104779	62138873	0.0209667	0.125209	NA
ASS1	chr9	133234339	133342948	0.0144109	2.99005	NA
ASTE1	chr3	130745388	130745665	0.00606641	0.520246	NA
ASTN2	chr9	119336977	120177496	0.0100286	-0.63229	DEdw/DMup_one
ASXL1	chr20	30944789	30950743	0.00438097	0.137389	NA
ASXL2	chr2	26045133	26101832	0.00657496	1.2294	NA
ASXL3	chr18	31158059	31158180	0.0319787	-0.562582	DEdw/DMup_one
ATAD1	chr10	89577481	89577982	0.00518723	-0.172898	NA
ATAD2	chr8	124408092	124428771	0.00794181	-0.506453	NA
ATAD2B	chr2	24149256	24150034	0.00622616	-0.603572	NA
ATAD3A	chr1	1444588	1464806	0.00678669	0.0459348	NA
ATAD3B	chr1	1406844	1424706	0.00551367	0.080888	NA
ATAD3C	chr1	1384929	1396338	0.0103632	-0.2692	DEdw/DMup_one
ATAD5	chr17	29158482	29159423	0.00494855	-0.0345237	NA
ATE1	chr10	123686972	123709985	0.00672992	0.0856671	NA
ATF1	chr12	51156370	51158842	0.00608415	0.0860639	NA
ATF2	chr2	176032697	176034609	0.00565659	0.261304	NA
ATF3	chr1	212684936	212783086	0.00853037	-0.464142	NA
ATF4	chr22	39915132	39917193	0.00621981	0.479005	NA
ATF5	chr19	50432354	50432577	0.00788979	0.0322573	NA
ATF7	chr12	53959270	54020283	0.0141006	-0.381386	DEdw/DMup_one
ATF7IP	chr12	14392463	14518975	0.0120164	-0.840803	DEdw/DMup_one
ATF7IP2	chr16	10460594	10480333	0.00568927	-0.174136	NA
ATG10	chr5	81267307	81268367	0.00639928	0.215119	NA
ATG101	chr12	52462838	52521184	0.00936412	-0.11702	NA
ATG12	chr5	115175758	115177581	0.00540772	-0.0092461	NA
ATG13	chr11	46638802	46655839	0.00647028	-0.245418	NA
ATG14	chr14	55823029	55880424	0.00397514	-0.160685	NA
ATG16L1	chr2	234115379	234160735	0.0077315	-0.293972	NA
ATG16L2	chr11	72523993	72533774	0.013164	0.150695	NA
ATG2A	chr11	64662462	64685372	0.00707756	0.638961	NA
ATG2B	chr14	96752217	96829732	0.00664989	0.414001	NA
ATG3	chr3	112280022	112280655	0.00537986	0.119162	NA
ATG4A	chrX	107334886	107335309	0.00556064	0.0833698	NA
ATG4B	chr2	242576881	242606560	0.00557261	-0.0234225	NA
ATG4C	chr1	63249422	63355975	0.00385206	0.136636	NA
ATG4D	chr19	10654115	10655654	0.00652909	0.143803	NA
ATG5	chr6	106676093	106809171	0.00685729	0.0378627	NA
ATG7	chr3	11313828	11581408	0.0104426	0.23622	NA
ATG9A	chr2	220090163	220094411	0.0136421	-0.414044	DEdw/DMup_one
ATG9B	chr7	150710349	150716404	0.0150677	0.200502	NA
ATIC	chr2	216176549	216177132	0.00564472	-0.254766	NA
ATL1	chr14	50999608	51027986	0.0053931	0.492078	NA
ATL2	chr2	38603569	38668203	0.00636026	0.239834	NA
ATL3	chr11	63438301	63439314	0.00781292	-0.0998358	NA
ATM	chr11	108093466	108236087	0.00565009	0.426456	NA
ATMIN	chr16	81069004	81070433	0.00613961	-0.162723	NA
ATN1	chr12	7035239	7047257	0.0102665	-0.0494954	DEdw/DMup_one
ATOH7	chr10	69990893	69991523	0.00659239	0.501586	NA
ATOH8	chr2	85980499	85999901	0.0092189	0.490002	NA
ATOX1	chr5	151137992	151138418	0.00647919	-0.377768	NA
ATP10A	chr15	25925359	26112244	0.00445751	0.71353	NA
ATP10B	chr5	159999978	160214927	-0.0147037	5.51632	DEup/DMdw_both
ATP10D	chr4	47595085	47595090	-0.00499102	0.0239302	NA
ATP11A	chr13	113333669	113555762	0.00587745	1.08239	NA
ATP11AUN	chr13	113274430	113335647	-0.00189391	0.655501	NA
ATP11B	chr3	182400078	182512282	0.00699663	0.264757	NA
ATP13A1	chr19	19764631	19774767	0.00575187	-0.0250959	NA
ATP13A2	chr1	17331885	17338590	0.0071672	-0.0293745	NA
ATP13A3	chr3	194129687	194191571	0.00367906	0.0557195	NA
ATP13A4	chr3	193189788	193273064	0.00374788	0.11627	NA
ATP1A1	chr1	116913818	116924774	0.00695986	-0.5247	NA
ATP1A1-AS1	chr1	116961182	116961542	0.00604426	-0.357905	NA
ATP1A2	chr1	160085391	160085659	-0.0102109	-1.91137	NA
ATP1A3	chr19	42497819	42503019	0.00650075	0.122859	NA
ATP1A4	chr1	160121411	160146397	-0.00590309	-0.607357	NA
ATP1B1	chr1	169074243	169079681	0.00806118	-0.451571	NA
ATP1B2	chr17	7553492	7555415	0.00618499	-0.481971	NA
ATP1B3	chr3	141560182	141657103	0.00631454	-0.119665	NA
ATP23	chr12	58378726	58752992	-0.00963499	0.423344	NA
ATP2A1	chr16	28887766	28912183	0.0063728	-0.568766	NA
ATP2A1-AS1	chr16	28890954	28891302	0.00720014	-0.88137	NA
ATP2A2	chr12	110717513	110778732	0.00602487	0.414336	NA
ATP2A3	chr17	3827795	3885534	0.00717086	0.108627	NA
ATP2B1-AS1	chr12	90100967	90686218	0.00786188	1.25607	NA
ATP2B2	chr3	10370438	10670249	0.00192307	0.128833	NA
ATP2B4	chr1	203595047	203681384	0.0077008	2.40535	NA
ATP2C1	chr3	130548491	130613485	0.00627473	-0.0542416	NA
ATP2C2	chr16	84375593	84492940	0.00917645	-0.380174	NA
ATP4A	chr19	36044589	36056220	0.0138205	-1.07501	DEdw/DMup_both
ATP4B	chr13	114277495	114313788	0.00135062	1.14705	NA
ATP5F1A	chr18	43677956	43684231	0.00625249	0.149117	NA
ATP5F1B	chr12	57039371	57040249	0.00481727	-0.108714	NA
ATP5F1C	chr10	7830050	7830517	0.008117	-0.296513	NA
ATP5F1D	chr19	1239870	1242569	0.00834158	0.0706101	NA
ATP5F1E	chr20	57607045	57608092	0.00721115	-0.353708	NA
ATP5F1EP2	chr13	28527649	28528996	0.0109037	0.598141	NA
ATP5IF1	chr1	28562510	28574022	0.0053088	-0.0523316	NA
ATP5MC1	chr17	46958469	46970176	0.00424228	-0.222132	NA
ATP5MC2	chr12	54069625	54089487	0.0107695	-0.136156	DEdw/DMup_one
ATP5MC3	chr2	176045969	176306495	0.00614157	-0.21779	NA
ATP5ME	chr4	667493	668209	0.00950194	-0.082272	NA
ATP5MF	chr7	99063838	99065175	0.004663	-0.217856	NA
ATP5MF-PTCD1	chr7	99051488	99063825	0.00384606	2.395	NA
ATP5MG	chr11	118271413	118272546	0.00407201	0.161783	NA
ATP5MJ	chr14	104387580	104388036	0.00634827	-0.220955	NA
ATP5MK	chr10	105155466	105156322	0.00687478	-0.426794	NA
ATP5PB	chr1	111991105	111991757	0.0063137	-0.177416	NA
ATP5PD	chr17	73042577	73043175	0.0061211	-0.191392	NA
ATP5PF	chr21	27107649	27109460	0.00608304	-0.176148	NA
ATP5PO	chr21	35287803	35288473	0.00505736	-0.352466	NA
ATP6AP1	chrX	153656733	153657363	0.0257409	0.146104	NA
ATP6AP1L	chr5	81575172	81702290	0.00561727	0.362469	NA
ATP6AP2	chrX	40439739	40440705	0.016722	0.571991	NA
ATP6V0A1	chr17	40609379	40611599	0.00493144	0.405868	NA
ATP6V0A2	chr12	124194837	124198877	0.00551516	0.0611349	NA
ATP6V0B	chr1	44439867	44441256	0.00789525	-0.105788	NA
ATP6V0C	chr16	2562214	2564903	0.00811085	-0.0845905	NA
ATP6V0CP3	chr6	42694865	42695631	0.0205272	-0.980175	DEdw/DMup_one
ATP6V0D1	chr16	67514398	67516335	0.00965602	-0.80391	NA
ATP6V0E1	chr5	172403348	172443175	0.00576939	-0.0190789	NA
ATP6V0E2	chr7	149568303	149570505	0.0184624	-0.280709	DEdw/DMup_one
ATP6V0E2-AS1	chr7	149570506	149746469	0.009868	0.0458585	NA
ATP6V1A	chr3	113465497	113465951	0.00673623	0.492498	NA
ATP6V1B1	chr2	71163122	71192245	0.00461568	2.73224	NA
ATP6V1B2	chr8	20048564	20077937	0.00941151	0.61978	NA
ATP6V1C1	chr8	104032812	104033564	0.00694722	0.0457379	NA
ATP6V1C2	chr2	10860451	10877923	0.0111609	1.32587	NA
ATP6V1D	chr14	67825729	67826860	0.00798814	-0.0470501	NA
ATP6V1E1	chr22	18111132	18111632	0.00571202	-0.163881	NA
ATP6V1E2	chr2	46746116	46747657	0.00893059	-0.338686	NA
ATP6V1F	chr7	128499077	128503276	0.0040637	-0.239878	NA
ATP6V1FNB	chr7	128509206	128510201	0.00823103	0.263623	NA
ATP6V1G1	chr9	117348401	117350388	0.00573887	-0.155421	NA
ATP6V1H	chr8	54507107	54757197	0.0181573	-0.111968	DEdw/DMup_one
ATP7A	chrX	77165924	77166295	0.010091	-0.184561	DEdw/DMup_one
ATP7B	chr13	52578957	52586071	0.00631027	0.331017	NA
ATP8A1	chr4	42416672	42659550	0.00724696	-0.284247	NA
ATP8A2	chr13	25939927	26590356	0.00861251	-0.331204	NA
ATP8B1	chr18	55315730	55471338	0.0085513	0.553362	NA
ATP8B2	chr1	154298298	154301528	0.0101697	0.781131	NA
ATP8B3	chr19	1789459	1812733	0.0127439	-0.131151	DEdw/DMup_one
ATP8B4	chr15	50086271	50411536	0.0113887	0.109558	NA
ATP8B5P	chr9	35406589	35406655	0.0333298	0.824865	NA
ATP9A	chr20	50248067	50384915	0.0135957	0.931966	NA
ATP9B	chr18	76807060	77134551	0.00359013	0.00118397	NA
ATPAF1	chr1	47133674	47134395	0.00652825	0.00152639	NA
ATPAF2	chr17	17929032	17942522	0.00994506	-0.511308	NA
ATPSCKMT	chr5	10077349	10250143	2.93444e-05	-0.139221	NA
ATR	chr3	142297219	142298054	0.00646562	-0.11169	NA
ATRAID	chr2	27434863	27435720	0.00655618	-0.157423	NA
ATRIP	chr3	48487793	48488581	0.00714296	-0.731689	NA
ATRN	chr20	3451291	3609815	0.00629451	-0.16304	NA
ATRNL1	chr10	116779937	117700972	0.0079952	-1.40593	DEdw/DMup_one
ATRX	chrX	77040591	77042619	0.0136246	0.222295	NA
ATXN1	chr6	16320571	16850340	0.00739474	-0.00848274	NA
ATXN10	chr22	45996194	46068490	0.00497778	-0.140917	NA
ATXN1L	chr16	71879602	71894394	0.00659176	0.0639829	NA
ATXN2	chr12	112014811	112054718	0.00949435	0.301962	NA
ATXN2L	chr16	28833904	28835873	0.00769123	0.0818228	NA
ATXN3	chr14	92572554	92573103	0.00723712	0.117068	NA
ATXN7	chr3	63849918	63956587	0.00621502	-0.55282	NA
ATXN7L1	chr7	105254184	105517149	0.00979157	0.120304	NA
ATXN7L2	chr1	110026620	110026903	0.00792614	0.108652	NA
ATXN7L3	chr17	42276291	42283978	0.00698747	0.0624096	NA
ATXN7L3B	chr12	74931492	75058036	0.00194835	-0.0190277	NA
AUH	chr9	93983104	94124210	0.00653942	-0.498412	NA
AUNIP	chr1	26185472	26186356	0.00743147	0.998041	NA
AUP1	chr2	74754816	74757352	0.00638534	-0.0585946	NA
AURKA	chr20	54967036	54967387	0.00676164	-0.107767	NA
AURKAIP1	chr1	1309140	1311039	0.00788454	-0.0684056	NA
AURKB	chr17	8104468	8113966	0.00622841	-0.633048	NA
AURKC	chr19	57741955	57742457	0.0250474	-0.126971	DEdw/DMup_one
AUTS2	chr7	68157038	70311568	0.00730046	-0.109817	NA
AVEN	chr15	34330569	34331889	0.0078554	-0.0876084	NA
AVIL	chr12	58204713	58210738	0.0119322	0.118682	NA
AVL9	chr7	32535083	33038604	0.0103201	-0.230882	DEdw/DMup_one
AVPI1	chr10	99443539	99450679	0.00705012	-0.285049	NA
AVPR1A	chr12	63543636	63545524	0.0142366	0.384534	NA
AXDND1	chr1	179334794	179335338	0.00554455	-0.386387	NA
AXIN1	chr16	341196	411491	0.00559714	-0.488192	NA
AXIN2	chr17	63479969	63624748	0.0079237	0.527772	NA
AXL	chr19	41713374	41734060	0.00791351	-0.31776	NA
AZI2	chr3	28389596	28390640	0.0083771	0.09992	NA
AZIN1	chr8	103801486	103916296	0.00795101	-1.37087	DEdw/DMup_one
AZIN2	chr1	33546524	33593155	0.00609343	-0.00977388	NA
AZU1	chr19	825558	826392	0.00318616	0.19749	NA
B2M	chr15	45003618	45005396	0.00505788	-0.307291	NA
B3GALNT1	chr3	160787667	160879722	0.00647304	0.161562	NA
B3GALNT2	chr1	235667089	235668619	0.00644064	0.210302	NA
B3GALT1	chr2	168554344	168572834	-0.000820747	0.15915	NA
B3GALT2	chr1	193155782	194400656	-0.00118065	0.581885	NA
B3GALT4	chr6	33244677	33245932	0.00777614	-0.233197	NA
B3GALT6	chr1	1167540	1174263	0.00669295	0.00897779	NA
B3GALT9	chr9	123555758	123555899	0.00916782	0.466228	NA
B3GAT1	chr11	134253449	134281912	0.00690019	-0.744948	NA
B3GAT1-DT	chr11	134282198	134945891	0.00162694	-0.771476	NA
B3GAT3	chr11	62388011	62389791	0.00925836	-0.448078	NA
B3GLCT	chr13	31773919	31943985	0.00759944	-0.24533	NA
B3GNT2	chr2	62421683	62427835	0.0113436	0.303144	NA
B3GNT3	chr19	17903604	17919098	0.0204674	-2.37259	DEdw/DMup_both
B3GNT4	chr12	122687800	122689115	0.00824701	-3.7929	DEdw/DMup_one
B3GNT5	chr3	182968707	182987939	0.00931365	0.0440944	NA
B3GNT7	chr2	232253148	232277135	0.0139233	-1.58269	DEdw/DMup_both
B3GNT8	chr19	41934235	41934314	0.010491	0.237476	NA
B3GNT9	chr16	67183208	67185275	0.0117643	0.113208	NA
B3GNTL1	chr17	80918218	81016295	0.00250477	0.0692114	NA
B4GALNT3	chr12	562221	666054	0.0031296	-0.385709	NA
B4GALNT4	chr11	350865	380768	0.00610454	-0.878988	NA
B4GALT1	chr9	33166700	33167934	0.00569696	-0.102469	NA
B4GALT2	chr1	44444635	44445622	0.0096117	-0.351062	NA
B4GALT3	chr1	161147061	161147451	0.00768177	-0.34923	NA
B4GALT4	chr3	118955834	118959934	0.0079628	-0.252081	NA
B4GALT5	chr20	48305005	48332330	0.00731927	-0.071789	NA
B4GALT6	chr18	29263989	29268738	0.00945685	-0.108257	NA
B4GALT7	chr5	177026709	177035660	0.00663083	-0.259187	NA
B4GAT1	chr11	66113970	66115525	0.00600674	0.292931	NA
B9D1	chr17	19265403	19281622	0.00652037	-0.10399	NA
B9D2	chr19	41869982	41870133	0.005482	-0.114133	NA
BAALC	chr8	104152726	104153246	0.00927229	0.58175	NA
BAAT	chr9	104148569	104148639	0.00254429	1.79129	NA
BABAM1	chr19	17376976	17378333	0.0222021	0.279431	NA
BABAM2	chr2	28113359	28183431	0.00532938	-0.129709	NA
BACE1	chr11	117186344	117186979	0.0100179	0.110017	NA
BACE2	chr21	42539608	42618020	0.0092108	0.841752	NA
BACH1	chr21	30670744	30671786	0.00775674	-0.256249	NA
BACH2	chr6	90660845	91007739	0.00779541	-0.00681192	NA
BAD	chr11	64037694	64052227	0.00773235	-0.266784	NA
BAG1	chr9	33263407	33264787	0.00711025	-0.00884242	NA
BAG2	chr6	57036954	57037731	0.00847287	-0.604692	NA
BAG3	chr10	121410566	121439846	0.00957461	0.0361156	NA
BAG4	chr8	38033050	38034168	0.00961605	-0.110672	NA
BAG5	chr14	104028308	104029226	0.00718915	-0.121265	NA
BAG6	chr6	31619856	31621158	0.00684883	0.159211	NA
BAHCC1	chr17	79366806	79430826	0.0114565	-0.0835741	DEdw/DMup_one
BAHD1	chr15	40728262	40734697	0.00745571	0.159771	NA
BAIAP2	chr17	79008780	79088763	0.00640299	0.340354	NA
BAIAP2-DT	chr17	78991879	79008548	0.0123037	0.243043	NA
BAIAP2L1	chr7	97930193	98100289	0.00769954	0.1695	NA
BAIAP2L2	chr22	38484615	38507400	0.0236006	-0.321507	DEdw/DMup_one
BAIAP3	chr16	1374798	1398245	0.00965377	0.277877	NA
BAK1	chr6	33539022	33548128	0.00527739	-0.32553	NA
BAMBI	chr10	28916825	29011453	0.00851602	0.455163	NA
BANF1	chr11	65769397	65769594	0.00519139	-0.473667	NA
BANK1	chr4	102515740	102878212	0.00392068	0.770934	NA
BANP	chr16	87981860	88237893	0.00612207	0.0357952	NA
BAP1	chr3	52443677	52444018	0.00999865	-0.0272668	NA
BARD1	chr2	215673995	215675638	0.00911215	0.19237	NA
BARHL1	chr9	135455000	135466774	0.0131909	-0.96144	DEdw/DMup_one
BARX2	chr11	129182937	129444535	0.00844372	2.26737	NA
BASP1	chr5	17118978	17279173	0.0116612	0.237709	NA
BASP1-AS1	chr5	17146519	17204539	0.00738368	1.76749	NA
BATF	chr14	75987681	76013204	0.00153445	-0.308582	NA
BATF2	chr11	64764394	64764491	0.0241508	-1.2735	DEdw/DMup_both
BATF3	chr1	212839092	212874635	0.00795432	-0.770299	NA
BAX	chr19	49457854	49458493	0.00621573	0.00037543	NA
BAZ1A	chr14	35342845	35344526	0.00767962	-0.34353	NA
BAZ1B	chr7	72935612	72937090	0.00662654	0.385649	NA
BAZ2A	chr12	57023296	57028756	0.00765127	-0.0638211	NA
BAZ2B	chr2	160472088	160568970	0.00746129	-0.374642	NA
BBC3	chr19	47733884	47747715	0.0100826	0.212392	NA
BBIP1	chr10	112678044	112679205	0.005638	0.125926	NA
BBOF1	chr14	74486044	74486356	0.00760348	0.550269	NA
BBS10	chr12	76741909	76742286	0.00525924	0.077344	NA
BBS12	chr4	123653799	123664350	0.00378925	-1.06556	DEdw/DMup_one
BBS2	chr16	56553529	56554075	0.00685755	-0.0550112	NA
BBS4	chr15	72978506	72978758	0.00521074	0.431093	NA
BBS5	chr2	170336010	170336456	0.00550608	0.0550094	NA
BBS7	chr4	122791200	122791835	0.00573428	0.244619	NA
BBS9	chr7	33168674	33169243	0.00724961	0.10033	NA
BBX	chr3	107241845	107399540	0.0072101	0.10062	NA
BCAM	chr19	45312059	45322110	0.000605293	0.562672	NA
BCAN	chr1	156609980	156627576	0.0117554	-2.57917	DEdw/DMup_both
BCAP29	chr7	107220344	107221075	0.00693367	0.499843	NA
BCAP31	chrX	152973850	152990260	0.0372423	-0.284423	DEdw/DMup_one
BCAR1	chr16	75263495	75302100	0.00831934	-2.30157	DEdw/DMup_one
BCAR3	chr1	94074002	94313628	0.00789732	0.704272	NA
BCAR3-AS1	chr1	94057511	94057790	0.0130261	1.86728	NA
BCAS3	chr17	58754625	59429971	0.00422538	-0.0962833	NA
BCAS4	chr20	49381155	49458656	0.00348253	-0.538035	NA
BCAT1	chr12	25055052	25102312	0.00930785	0.156372	NA
BCAT2	chr19	49290726	49315765	0.00581245	0.353999	NA
BCCIP	chr10	127511988	127512202	0.0044261	-0.123927	NA
BCDIN3D	chr12	50236638	50260125	0.00582073	-0.557562	NA
BCDIN3D-AS1	chr12	50222288	50222609	0.00752664	0.802957	NA
BCKDHA	chr19	41919932	41927468	0.00800738	-0.119561	NA
BCKDHB	chr6	80774914	80816686	0.00745397	0.571054	NA
BCKDK	chr16	31117101	31120744	0.0105731	-0.202735	DEdw/DMup_one
BCL10	chr1	85742316	85743561	0.00520875	0.494976	NA
BCL11A	chr2	60679727	60880308	0.00706465	-0.245299	NA
BCL11B	chr14	99507034	99828153	0.0127117	0.0865582	NA
BCL2	chr18	60904209	60988600	0.0100103	-0.157749	DEdw/DMup_one
BCL2A1	chr15	80263049	80271219	-0.00591351	-0.768801	NA
BCL2L1	chr20	30262868	30311990	0.0066498	-0.223357	NA
BCL2L10	chr15	52404191	52404978	0.018314	-0.190394	DEdw/DMup_one
BCL2L11	chr2	111875393	111946471	0.00667562	-0.387465	NA
BCL2L12	chr19	50173380	50173753	0.00445565	0.150038	NA
BCL2L13	chr22	18111636	18214568	0.00525549	0.142811	NA
BCL2L14	chr12	12224245	12224265	-0.00250798	-1.78637	NA
BCL2L2	chr14	23775976	23776131	-0.0098191	0.122607	NA
BCL2L2-PABPN1	chr14	23775745	23775953	-0.00619398	1.30625	DEup/DMdw_one
BCL3	chr19	45245404	45261809	0.00816147	0.194368	NA
BCL6	chr3	187452862	187652069	0.00270517	0.0808713	NA
BCL6B	chr17	6925152	6930927	0.0095437	-1.37988	DEdw/DMup_one
BCL7A	chr12	122442300	122486473	-0.00369893	0.354931	NA
BCL7B	chr7	72971518	72972220	0.00932372	-0.376602	NA
BCL7C	chr16	30905549	30906274	0.0135136	0.0469083	NA
BCL9	chr1	147070504	147097096	0.0110972	-0.152355	DEdw/DMup_one
BCL9L	chr11	118778156	118796819	0.00668318	-0.162986	NA
BCLAF1	chr6	136599542	136657242	0.00380486	0.00149186	NA
BCO1	chr16	81272274	81272282	-0.00882821	-1.40121	NA
BCOR	chrX	39680140	40126744	0.0184532	-0.000605928	DEdw/DMup_one
BCORL1	chrX	129112719	129194703	0.0150054	0.229083	NA
BCR	chr22	23519444	23526061	0.0147057	0.0265411	NA
BCRP2	chr22	21496747	21538692	0.00456687	0.150475	NA
BCS1L	chr2	219524387	219524577	0.00859867	0.13936	NA
BDH1	chr3	197183404	197283152	0.0107111	0.00970101	NA
BDH2	chr4	104019604	104019695	0.00268351	-0.292928	NA
BDKRB2	chr14	96669500	96671173	0.00198161	0.394895	NA
BDNF	chr11	27721661	27842711	0.0121986	1.14457	NA
BDNF-AS	chr11	27528375	27528517	0.00645317	-0.980258	NA
BDP1	chr5	70742480	70751887	0.00524784	0.912887	NA
BEAN1	chr16	66460447	66462213	0.00786464	0.646507	NA
BECN1	chr17	40975075	40976374	0.00611756	0.156074	NA
BEGAIN	chr14	101000098	101053424	0.00743352	-0.648157	NA
BEND2	chrX	18238232	18239070	0.00275993	0.204932	NA
BEND3	chr6	107389962	107437310	0.00428978	-0.127101	NA
BEND3P3	chr10	81444163	81460743	0.00404836	0.111467	NA
BEND4	chr4	42121953	42175452	0.00736067	0.540074	NA
BEND5	chr1	49224777	49242810	0.0101245	0.207505	NA
BEND6	chr6	56819611	56820887	0.00839995	-0.42416	NA
BEND7	chr10	13483415	13570828	0.00354396	-0.198161	NA
BEST2	chr19	12863395	12868840	0.00301997	-1.33297	DEdw/DMup_one
BEST3	chr12	70087465	70087590	0.00174818	0.434831	NA
BEST4	chr1	45249860	45252292	0.00636937	-0.634517	NA
BET1	chr7	93633439	93728658	0.00499446	0.213904	NA
BET1L	chr11	202198	207977	0.0056238	-0.280276	NA
BEX1	chrX	102318608	102319304	0.0137881	-0.0243318	DEdw/DMup_one
BEX2	chrX	102564435	102566034	0.0310484	0.0322365	NA
BEX3	chrX	102631321	102632073	0.0343062	0.360286	NA
BEX4	chrX	102469940	102470405	0.0225368	0.0472582	NA
BEX5	chrX	101410284	101411096	0.0156778	-0.730021	DEdw/DMup_one
BFAR	chr16	14726516	14727366	0.0073095	-0.283556	NA
BFSP1	chr20	17511478	17550051	0.0114139	-0.119192	DEdw/DMup_one
BFSP2	chr3	133115718	133180262	0.000510911	-0.283321	NA
BGLAP	chr1	156211608	156211610	0.0450908	-0.12284	DEdw/DMup_one
BHLHA15	chr7	97834815	97845139	0.0064266	0.604535	NA
BHLHB9	chrX	101975839	102001558	0.0214564	0.94797	NA
BHLHE40	chr3	5018685	5024967	0.00281975	-0.0992664	NA
BHLHE40-AS1	chr3	4909962	5068434	0.00446724	-0.0855008	NA
BHLHE41	chr12	26267058	26279707	0.00849149	0.220151	NA
BHMT2	chr5	78365502	78365711	0.0140358	1.20475	NA
BICC1	chr10	60272438	60274756	0.00544998	1.23946	NA
BICD1	chr12	32259249	32553038	0.00958074	0.536256	NA
BICD2	chr9	95477461	95527825	0.00698476	0.302472	NA
BICDL1	chr12	120426547	120530937	0.00716287	-0.169992	NA
BICRA	chr19	48103497	48205660	0.0061724	0.316862	NA
BICRAL	chr6	42738868	42751432	0.00730652	1.04387	NA
BID	chr22	18227433	18265498	0.00786755	-0.325991	NA
BIK	chr22	43505951	43509888	0.0104764	0.313443	NA
BIN1	chr2	127635583	127866086	0.00713454	0.347154	NA
BIN2	chr12	51718010	51718342	0.00433372	0.450576	NA
BIN3	chr8	22503551	22526757	0.0114219	-0.269051	DEdw/DMup_one
BIRC2	chr11	102216899	102246163	0.00535271	-0.585895	NA
BIRC3	chr11	102139424	102188244	-0.00170746	-0.895869	NA
BIRC5	chr17	76207302	76210627	0.00515249	-0.464664	NA
BIRC6	chr2	32581746	32594565	0.00590357	-0.37164	NA
BIRC7	chr20	61862346	61867782	0.00821024	-0.133437	NA
BIVM	chr13	103450877	103459886	0.00888517	-0.338276	NA
BIVM-ERCC5	chr13	103457509	103514840	0.00200821	-2.31073	DEdw/DMup_one
BLCAP	chr20	36156022	36183338	0.00481282	0.203726	NA
BLK	chr8	11351570	11422434	0.00324467	0.17961	NA
BLM	chr15	91194690	91268818	0.00695805	-0.352421	NA
BLMH	chr17	28618370	28619273	0.00780763	0.0403655	NA
BLNK	chr10	98031124	98032714	0.0117413	0.412465	NA
BLOC1S1	chr12	56109823	56110298	0.00731118	0.924981	NA
BLOC1S2	chr10	102044506	102048676	0.00445134	-0.521704	NA
BLOC1S3	chr19	45681773	45683156	0.00615631	-0.0633241	NA
BLOC1S4	chr4	6717888	6748561	0.00864139	-0.153492	NA
BLOC1S5	chr6	8064648	8065929	-0.000464956	0.205816	NA
BLOC1S6	chr15	45877826	45879918	0.00835966	0.0869269	NA
BLVRA	chr7	43797823	43803822	0.0142761	-0.367402	DEdw/DMup_one
BLVRB	chr19	40971162	40971936	0.00611832	-0.229122	NA
BMERB1	chr16	15528350	15613140	0.00930811	-0.281146	NA
BMF	chr15	40377126	40401886	0.00735318	0.28378	NA
BMI1	chr10	22608624	22621207	0.00897797	-0.424472	NA
BMP1	chr8	22021537	22035082	0.00430602	0.207483	NA
BMP10	chr2	69098462	69135656	0.00087106	2.23614	NA
BMP2	chr20	6514793	6753408	0.0100477	-2.89573	DEdw/DMup_both
BMP2K	chr4	79642466	79698616	0.00640145	0.106447	NA
BMP3	chr4	81951142	81960705	0.00965449	0.786222	NA
BMP6	chr6	7722325	7758970	0.0091784	0.858098	NA
BMP8A	chr1	39955674	39981683	0.00980978	0.084576	NA
BMP8B	chr1	40253683	40265239	0.0160776	0.197142	NA
BMPER	chr7	33672037	34118759	0.00612687	0.305896	NA
BMPR1A	chr10	88515331	88517217	0.00994399	-0.746807	NA
BMPR1B	chr4	95678504	96077624	0.00901541	0.267347	NA
BMPR2	chr2	203239865	203282603	0.00651956	-0.29678	NA
BMS1	chr10	43215877	43362350	0.00988843	1.05921	NA
BMS1P17	chr14	19625451	19720688	0.00726748	-0.289947	NA
BMS1P4	chr10	75489947	75490554	0.00526335	0.468836	NA
BMT2	chr7	112579633	112580253	0.00666237	0.0812847	NA
BNC2	chr9	16726859	16964117	0.00950362	0.463848	NA
BNIP2	chr15	59968889	60085017	0.00614002	0.132761	NA
BNIP3	chr10	133787130	133850826	0.00941095	0.237492	NA
BNIP3L	chr8	26239839	26309567	0.00766511	-0.114261	NA
BNIP5	chr6	36313848	36313956	0.0168359	-0.402479	DEdw/DMup_one
BOC	chr3	112929667	112995296	0.00930642	0.477389	NA
BOD1	chr5	173043123	173072319	0.00744117	0.00327752	NA
BOD1L1	chr4	13629245	13629407	0.00716012	0.165057	NA
BOK	chr2	242480444	242498353	0.0171176	0.950338	NA
BOLA1	chr1	149871079	149871946	0.0115933	0.157607	NA
BOLA2	chr16	29616132	29888316	0.0128222	0.912425	NA
BOLA3	chr2	74347273	74375073	0.0101155	0.0706879	NA
BOLL	chr2	198649578	198653014	0.00978494	2.95226	NA
BOP1	chr8	145501984	145515194	0.0063207	0.115547	NA
BORA	chr13	73301994	73302154	0.0052701	-0.273683	NA
BORCS5	chr12	12510016	12511608	0.00543226	-0.0560757	NA
BORCS6	chr17	8092418	8093706	0.00763589	-0.0960743	NA
BORCS7	chr10	104614000	104619880	0.00573514	0.279435	NA
BORCS7-ASMT	chr10	104609823	104646322	0.00698582	-1.20787	DEdw/DMup_one
BORCS8	chr19	19303430	19303560	0.0032449	-0.0559286	NA
BORCS8-MEF2B	chr19	19303230	19303397	0.00547991	-0.0232465	NA
BPGM	chr7	134329732	134387569	0.00636898	-0.241447	NA
BPHL	chr6	3118197	3140785	0.00671982	0.427945	NA
BPI	chr20	36931393	36932418	0.0285372	-0.085187	DEdw/DMup_one
BPIFB3	chr20	31642236	31643063	-0.0104485	0.0615791	DEup/DMdw_one
BPNT1	chr1	220263002	220263526	0.00534635	-0.0070665	NA
BPNT2	chr8	57701689	57907229	0.00816941	-0.275394	NA
BPTF	chr17	65821108	65823731	0.00737974	-0.0392055	NA
BRAF	chr7	140453126	140625315	0.00671729	0.166008	NA
BRAP	chr12	112123246	112123823	0.00569958	-0.0720482	NA
BRAT1	chr7	2578020	2595538	0.00536597	0.0947819	NA
BRCA1	chr17	41209093	41322455	0.00588188	0.330124	NA
BRCA2	chr13	32889172	32961651	0.00494119	0.116588	NA
BRCC3	chrX	154299632	154300412	0.0250548	0.642757	NA
BRD1	chr22	50169612	50220824	0.00473468	-0.61053	NA
BRD2	chr6	32935896	32945274	0.00625257	0.140319	NA
BRD3	chr9	136911104	136930813	0.00943688	0.597197	NA
BRD3OS	chr9	136877009	136893862	0.00609019	0.0072403	NA
BRD4	chr19	15349704	15443077	0.0123466	0.609184	NA
BRD7	chr16	50402639	50402919	0.00592583	-0.143424	NA
BRD9	chr5	865317	892954	0.00822912	0.0233079	NA
BRDT	chr1	92414718	92414986	-0.0260857	0.646618	DEup/DMdw_one
BRF1	chr14	105684955	105784153	0.00646208	-0.0866918	NA
BRF2	chr8	37699880	37707507	0.0115539	-0.125392	DEdw/DMup_one
BRI3	chr7	97910053	97921091	0.0111903	0.120644	NA
BRI3BP	chr12	125478162	125509815	0.00780366	-0.0217741	NA
BRIP1	chr17	59924570	59942681	0.00481475	-0.626693	NA
BRIX1	chr5	34915804	34916240	0.00594565	-0.193742	NA
BRK1	chr3	10157129	10157612	0.00671708	-0.12865	NA
BRME1	chr19	14005725	14016931	0.00516546	-0.11423	NA
BRMS1	chr11	66106342	66112803	0.00588772	-0.377747	NA
BRMS1L	chr14	36288893	36296030	0.00618409	0.337953	NA
BROX	chr1	222885899	222885954	0.0051185	-0.274085	NA
BRPF1	chr3	9773058	9773911	0.00668434	0.140099	NA
BRPF3	chr6	36164132	36178288	0.0072101	-0.224377	NA
BRSK1	chr19	55798317	55824212	0.00359734	0.191611	NA
BRSK2	chr11	1372637	1483954	0.00696829	1.026	NA
BRWD1	chr21	40623909	40686291	0.00753124	-0.248303	NA
BRWD3	chrX	79828770	80259493	0.0115125	-1.53381	DEdw/DMup_both
BSCL2	chr11	62473391	62477481	0.00722658	-0.0205957	NA
BSDC1	chr1	32856703	32892835	0.0130878	0.325075	NA
BSG	chr19	572278	583720	0.00468678	-0.23606	NA
BSN	chr3	49591867	49690329	0.00524558	-0.119485	NA
BSND	chr1	55462688	55463010	0.00609302	1.01823	NA
BSPRY	chr9	116110506	116112189	0.0114094	0.580596	NA
BST1	chr4	15704598	15705000	0.0164309	0.050162	NA
BST2	chr19	17504681	17505076	0.0158628	-0.291989	DEdw/DMup_one
BTAF1	chr10	93683430	93811964	0.00871536	-0.414813	NA
BTBD1	chr15	83726462	83726554	-9.0954e-06	0.229073	NA
BTBD10	chr11	13484273	13485290	0.00601873	0.169217	NA
BTBD11	chr12	107631008	108028457	0.00776285	-0.11148	NA
BTBD17	chr17	72352790	72356327	0.0151562	-0.611483	DEdw/DMup_one
BTBD18	chr11	57516432	57519427	0.0115896	-0.162206	DEdw/DMup_one
BTBD19	chr1	45278765	45285917	0.00977337	-0.798677	NA
BTBD2	chr19	1980824	2016619	0.00765763	-0.138877	NA
BTBD3	chr20	11667522	11899261	0.023242	0.444791	NA
BTBD6	chr14	105714553	105715309	0.00775285	0.16915	NA
BTBD7	chr14	93797413	93799469	0.00692675	-0.609036	NA
BTBD8	chr1	92545819	92546480	0.00564061	0.198804	NA
BTBD9	chr6	38145334	38608148	0.00311466	0.170858	NA
BTD	chr3	15643135	15643953	0.00498677	0.0646939	NA
BTF3	chr5	72633620	72794652	0.0140701	-0.133437	DEdw/DMup_one
BTF3L4	chr1	52521853	52522627	0.00800091	-0.00286643	NA
BTG1	chr12	92538710	92540333	0.00703865	-0.315738	NA
BTG2	chr1	203274565	203296929	0.00534818	0.0841348	NA
BTG3	chr21	18983367	18985697	0.00869168	0.83888	NA
BTK	chrX	100644556	100645815	0.00791807	-0.534783	NA
BTLA	chr3	112217963	112218521	0.0152442	0.872323	NA
BTN1A1	chr6	26501725	26502196	0.00959456	0.226365	NA
BTN2A1	chr6	26458310	26458534	0.01259	0.753778	NA
BTN3A2	chr6	26327821	26332527	0.00281287	-0.544146	NA
BTNL2	chr6	32362538	32376132	-0.00189653	-0.875643	NA
BTNL8	chr5	180326141	180326209	-0.00889466	0.557738	NA
BTNL9	chr5	180460151	180489230	0.00937933	0.203504	NA
BTRC	chr10	103051580	103311621	0.00546239	0.285795	NA
BUB1	chr2	111435318	111438143	0.0068598	-0.359701	NA
BUB1B	chr15	40443801	40457538	0.00676858	0.262206	NA
BUB3	chr10	124910708	125136748	0.0100558	-0.139896	DEdw/DMup_one
BUD13	chr11	116147210	116643892	0.0120286	1.20699	NA
BUD23	chr7	73097843	73117852	0.00834448	-0.0307894	NA
BUD31	chr7	99006467	99017289	0.00464055	-0.046524	NA
BVES	chr6	105547407	105585305	0.00779821	3.87852	NA
BYSL	chr6	41888921	41889563	0.00693851	-0.0770022	NA
BZW1	chr2	201675989	201677306	0.00636581	0.00591895	NA
BZW2	chr7	16685642	16686364	0.0055615	-0.0106469	NA
C10orf105	chr10	73486791	73486866	-0.00996417	7.02657	DEup/DMdw_one
C10orf143	chr10	131908731	131909886	0.00625917	-0.543379	NA
C10orf55	chr10	75674984	75716722	0.0199348	0.312714	NA
C10orf67	chr10	23610707	23632810	0.0193615	-0.825094	DEdw/DMup_one
C10orf88	chr10	124713268	124714249	0.0110259	0.226214	NA
C10orf88B	chr10	124638743	124639149	0.0190195	0.506106	NA
C10orf95	chr10	104210458	104216160	0.0166784	-0.444825	DEdw/DMup_one
C10orf95-AS1	chr10	104204003	104210438	0.00680682	0.197877	NA
C11orf1	chr11	111749570	111750062	0.00537895	-0.128959	NA
C11orf21	chr11	2307699	2323060	0.00839005	-0.403114	NA
C11orf24	chr11	68039300	68039880	0.00767112	0.19717	NA
C11orf45	chr11	128774419	128774524	0.0156834	0.694995	NA
C11orf49	chr11	46958170	47175201	0.00631911	-0.214079	NA
C11orf53	chr11	110967982	111126791	-0.0268151	-0.355482	NA
C11orf54	chr11	93474751	93475075	0.00394246	-0.635661	NA
C11orf58	chr11	16759945	16760166	0.00493821	-0.382421	NA
C11orf68	chr11	65685100	65686544	0.00701412	-0.00538596	NA
C11orf71	chr11	114270799	114271329	0.00503044	0.0518797	NA
C11orf80	chr11	66511209	66529896	0.00537256	0.719527	NA
C11orf96	chr11	43963626	43966048	0.0089446	1.26056	NA
C12orf29	chr12	88429105	88429606	0.00574191	-0.0448415	NA
C12orf42	chr12	103695531	103889843	0.0139597	-0.108758	DEdw/DMup_one
C12orf43	chr12	121454153	121454357	0.00616891	-0.0176227	NA
C12orf54	chr12	48875374	48889862	-0.0121429	-1.33004	NA
C12orf56	chr12	64783177	64784718	0.00955072	-1.36231	DEdw/DMup_one
C12orf57	chr12	7053149	7054078	0.00575084	-0.176365	NA
C12orf60	chr12	14956453	14956471	0.00378336	-0.242465	NA
C12orf71	chr12	27300069	27300350	0.00508057	0.451882	NA
C12orf73	chr12	104350503	104359529	0.00593732	-0.371775	NA
C12orf75	chr12	105724272	105956543	0.00752286	-0.062429	NA
C12orf76	chr12	110486083	110511113	0.0066645	0.244934	NA
C13orf42	chr13	51685194	51685296	0.00340057	-0.965608	NA
C14orf119	chr14	23563978	23564724	0.00629642	-0.242507	NA
C14orf132	chr14	96460049	96553189	0.0116779	0.450523	NA
C14orf178	chr14	78227054	78227332	0.0053542	-0.434804	NA
C14orf28	chr14	45356672	45367108	0.00560321	-0.240939	NA
C14orf93	chr14	23475922	23479532	0.00706935	-0.0596139	NA
C15orf39	chr15	75463813	75501157	0.00888833	0.129724	NA
C15orf40	chr15	83680007	83680532	0.00542832	-0.000699034	NA
C15orf48	chr15	45722561	45722939	0.0069589	-1.24351	DEdw/DMup_one
C15orf61	chr15	67813462	67813833	0.00673291	0.132313	NA
C15orf62	chr15	41061151	41061425	0.0360652	-0.391866	DEdw/DMup_one
C15orf65	chr15	55700717	55700806	0.00664636	0.771899	NA
C16orf46	chr16	81110485	81111243	0.00546097	-0.640078	NA
C16orf72	chr16	9141883	9186689	0.00823954	-0.0218576	NA
C16orf74	chr16	85743485	85801824	0.00207364	0.930557	NA
C16orf86	chr16	67700693	67701443	0.0125153	0.0474994	NA
C16orf87	chr16	46864453	46878566	0.0185125	0.16818	NA
C16orf89	chr16	5108549	5116161	0.0121837	0.439467	NA
C16orf90	chr16	3546366	3546769	0.00609163	-0.331205	NA
C16orf91	chr16	1470502	1481045	0.00642881	0.0389423	NA
C16orf95	chr16	86987745	87351570	0.00375084	0.152684	NA
C16orf96	chr16	4606278	4612983	-0.00307165	0.328021	NA
C17orf107	chr17	4802297	4804631	0.0137698	-0.190383	DEdw/DMup_one
C17orf50	chr17	34091136	34091919	0.00670326	-0.388704	NA
C17orf58	chr17	65989221	65990058	0.00617999	0.58182	NA
C17orf64	chr17	58498711	58499332	0.00766926	1.94834	NA
C17orf67	chr17	54802086	54911359	0.00655516	0.0200911	NA
C17orf75	chr17	30658536	30669287	0.00739942	0.127454	NA
C17orf80	chr17	71228060	71229074	0.00748241	0.177798	NA
C17orf97	chr17	234438	263826	0.0114029	-0.626751	DEdw/DMup_one
C18orf21	chr18	33529928	33552952	0.010032	-0.0842933	DEdw/DMup_one
C18orf25	chr18	43753303	43755104	0.00637267	0.0921644	NA
C18orf32	chr18	47013321	47013692	0.00647635	0.212444	NA
C18orf54	chr18	51883947	51884994	0.00541195	0.715469	NA
C19orf12	chr19	30186109	30215837	0.0106599	-0.451336	DEdw/DMup_one
C19orf25	chr19	1470222	1479621	0.00911813	0.137041	NA
C19orf33	chr19	38789150	38794537	0.0296652	0.473965	NA
C19orf44	chr19	16607109	16607444	0.00725556	-0.220982	NA
C19orf47	chr19	40829094	40854733	0.00514633	1.02416	NA
C19orf48	chr19	51307439	51311424	0.00448639	0.244074	NA
C19orf53	chr19	13885180	13885793	0.00655557	-0.11749	NA
C19orf54	chr19	41256317	41256582	0.00598522	-0.0625517	NA
C19orf71	chr19	3536609	3536633	0.00957841	1.77082	NA
C19orf73	chr19	49622023	49622521	0.00757219	0.757901	NA
C1D	chr2	68017816	68251877	-0.00420663	-0.0941465	NA
C1GALT1	chr7	7222020	7222974	0.00625345	0.785817	NA
C1GALT1C1	chrX	119763737	119867135	0.0272807	-0.107163	DEdw/DMup_one
C1orf100	chr1	244443686	244514628	0.0341512	0.575223	NA
C1orf105	chr1	172419268	172419313	0.00372851	-3.76823	DEdw/DMup_one
C1orf109	chr1	38156042	38157969	0.00622574	0.13418	NA
C1orf112	chr1	169631733	169764347	0.00136657	-0.0476383	NA
C1orf115	chr1	220863406	220864322	0.0102649	0.59807	NA
C1orf116	chr1	207192324	207201101	-0.00649604	1.04661	DEup/DMdw_one
C1orf122	chr1	38273374	38273666	0.00545757	-0.109561	NA
C1orf127	chr1	10948381	11025264	0.0123547	0.441528	NA
C1orf131	chr1	231376926	231377243	0.00557169	-0.315925	NA
C1orf159	chr1	1018288	1058560	0.00619906	0.596419	NA
C1orf162	chr1	112016557	112019558	0.0200978	-0.199409	DEdw/DMup_one
C1orf174	chr1	3807305	3816911	0.00673052	0.14463	NA
C1orf198	chr1	230985697	231038262	0.00480852	0.272305	NA
C1orf21	chr1	184355415	184473342	0.00880643	0.0945472	NA
C1orf216	chr1	36173406	36184774	0.0108423	0.320924	NA
C1orf220	chr1	178511362	178550933	0.0071829	0.856769	NA
C1orf35	chr1	228289669	228291184	0.00599245	-0.0448673	NA
C1orf43	chr1	154192986	154193298	0.00544301	0.033753	NA
C1orf50	chr1	43232838	43233359	0.0076217	-0.69012	NA
C1orf52	chr1	85724701	85725719	0.00676376	0.320284	NA
C1orf53	chr1	197871588	197872299	0.00684219	0.461023	NA
C1orf56	chr1	151020162	151020627	0.00678282	0.576464	NA
C1orf74	chr1	209957721	209958167	0.00588557	-0.0770994	NA
C1orf87	chr1	60539228	60539676	0.0131667	0.953918	NA
C1QA	chr1	22935814	22963615	-0.0144596	-0.677476	NA
C1QB	chr1	22977690	23003831	0.00708041	-1.37543	DEdw/DMup_one
C1QBP	chr17	5342128	5342631	0.00632418	-0.267277	NA
C1QC	chr1	22968226	22974303	-0.00144587	-1.85401	NA
C1QL1	chr17	43036283	43047954	0.0135251	-2.2088	DEdw/DMup_both
C1QL3	chr10	16561538	16565059	0.0109626	-0.148701	DEdw/DMup_one
C1QTNF1	chr17	77020023	77044489	0.00478251	-1.0785	DEdw/DMup_one
C1QTNF12	chr1	1177885	1190574	0.00672037	-0.20534	NA
C1QTNF3	chr5	34167282	34167713	0.00533323	0.572744	NA
C1QTNF4	chr11	47611384	47616055	0.00811329	-0.570333	NA
C1QTNF6	chr22	37572816	37595494	0.00888413	1.2693	NA
C1QTNF7	chr4	15376169	15428769	0.0097703	-1.24653	DEdw/DMup_one
C1R	chr12	7188278	7246736	0.00870023	0.221527	NA
C1S	chr12	7096390	7176060	0.00918585	-0.708176	NA
C2	chr6	31867098	31895512	0.0182774	-0.989281	DEdw/DMup_one
C20orf204	chr20	62669304	62674140	0.0123206	0.145712	NA
C20orf27	chr20	3732816	3749407	0.00754396	-0.270172	NA
C20orf96	chr20	259782	271437	0.0302044	-0.275376	DEdw/DMup_one
C21orf58	chr21	47722622	47743911	0.0052703	-0.605803	NA
C21orf62	chr21	34185916	34186123	0.0160697	0.819415	NA
C21orf91	chr21	19191095	19191952	0.00716788	-0.0725173	NA
C22orf23	chr22	38339950	38352399	0.0107202	-0.0867564	DEdw/DMup_one
C22orf39	chr22	19434797	19435556	0.00680418	0.225975	NA
C22orf42	chr22	32554992	32572349	0.0100407	0.957668	NA
C2CD2	chr21	43327734	43393718	0.0112565	-0.178097	DEdw/DMup_one
C2CD2L	chr11	118977878	118978785	0.00766224	-0.0709149	NA
C2CD3	chr11	73881899	73882081	0.0062086	0.213547	NA
C2CD4D	chr1	151811996	151812725	0.00654648	-0.336857	NA
C2CD4D-AS1	chr1	151810460	151811963	0.0046083	1.02271	NA
C2CD5	chr12	22590110	22704370	0.00713525	0.0756832	NA
C2CD6	chr2	202483584	202483978	0.0225778	-0.0315849	DEdw/DMup_one
C2orf15	chr2	99758135	99758183	0.00283786	-1.05066	DEdw/DMup_one
C2orf27A	chr2	132384239	132514312	0.00848755	0.46365	NA
C2orf42	chr2	70416797	70418310	0.00725525	0.129524	NA
C2orf49	chr2	105953744	105954249	0.00558355	0.0955119	NA
C2orf50	chr2	11274589	11274604	0.0127385	0.408652	NA
C2orf68	chr2	85838739	85839201	0.0065356	-0.103646	NA
C2orf69	chr2	200775746	200776548	0.00633707	0.104091	NA
C2orf74	chr2	61372179	61372340	0.0050128	0.54526	NA
C2orf76	chr2	120123390	120124448	0.00813389	0.716203	NA
C2orf81	chr2	74641733	74645750	0.0168985	0.671243	NA
C2orf88	chr2	191042690	191045829	0.00702695	-0.0613023	NA
C3	chr19	6707112	6726222	0.0139594	0.036305	NA
C3AR1	chr12	8218921	8219021	0.00326499	-0.368022	NA
C3orf14	chr3	62304666	62305150	0.0161978	-0.313286	DEdw/DMup_one
C3orf18	chr3	50604905	50618490	0.00802506	1.35906	NA
C3orf20	chr3	14815435	14815507	-0.00205172	-0.0319967	NA
C3orf33	chr3	155523740	155524174	0.00699422	0.0432753	NA
C3orf38	chr3	88198514	88198932	0.00695398	0.170551	NA
C3orf52	chr3	111804865	111830814	0.0113588	-0.487179	DEdw/DMup_one
C3orf62	chr3	49314437	49314815	0.00534174	1.18955	NA
C3orf70	chr3	184789706	184874587	0.00553227	0.374288	NA
C3orf80	chr3	159942158	159944563	0.00923854	0.71507	NA
C3P1	chr19	10138391	10172900	0.0147738	-0.375878	DEdw/DMup_one
C4BPA	chr1	207276714	207277467	0.0131567	1.60651	NA
C4orf19	chr4	37455279	37455757	0.0127193	-0.0138629	DEdw/DMup_one
C4orf3	chr4	120221626	120222007	0.00568251	-0.307165	NA
C4orf33	chr4	130014797	130446751	0.00512675	-0.527748	NA
C4orf45	chr4	159857534	160025437	0.00733403	0.114304	NA
C4orf46	chr4	159584469	159593587	0.00768217	0.139373	NA
C4orf48	chr4	2038306	2049144	0.0131357	-0.350483	DEdw/DMup_one
C5	chr9	123814602	123814693	0.0257627	-0.43875	DEdw/DMup_one
C5AR1	chr19	47812899	47813165	0.0282803	0.805466	NA
C5AR2	chr19	47840109	47840696	0.0343538	-0.524765	DEdw/DMup_one
C5orf15	chr5	133303986	133304399	0.00545163	0.110063	NA
C5orf22	chr5	31532347	31533007	0.0059603	-0.197578	NA
C5orf24	chr5	134181483	134182250	0.006707	0.344781	NA
C5orf34	chr5	43515133	43515349	0.00451704	-0.405261	NA
C5orf47	chr5	173415934	173430681	0.00209799	-0.743422	NA
C5orf51	chr5	41904032	41904629	0.00601083	-0.655899	NA
C5orf58	chr5	169624210	169660229	0.00552488	0.366092	NA
C5orf63	chr5	126409006	126409327	0.0158309	-0.100159	DEdw/DMup_one
C5orf64	chr5	60921534	60922695	0.00932768	-1.96862	DEdw/DMup_one
C6orf120	chr6	170102208	170103086	0.00592747	-0.171204	NA
C6orf132	chr6	42068076	42110751	0.00796742	-0.420831	NA
C6orf136	chr6	30614721	30615643	0.00671561	-0.158661	NA
C6orf201	chr6	4077481	4079449	0.0161242	0.104499	NA
C6orf223	chr6	43969135	43973821	0.0128315	1.67564	NA
C6orf226	chr6	42858169	42858960	0.00636456	-0.143588	NA
C6orf47	chr6	31628338	31628658	0.00602503	-0.157753	NA
C6orf52	chr6	10671642	10695109	0.00567341	0.862583	NA
C6orf62	chr6	24720387	24721920	0.00599467	-1.09871	DEdw/DMup_one
C6orf89	chr6	36853590	36853927	0.0078812	0.652767	NA
C7orf25	chr7	42725416	42971825	0.00598208	-0.0864235	NA
C7orf26	chr7	6629328	6647788	0.00358816	0.0146739	NA
C7orf31	chr7	25219408	25219962	0.00684124	0.296973	NA
C7orf50	chr7	1039874	1184585	0.00552238	-0.280056	NA
C7orf57	chr7	48074838	48083875	0.0102128	-0.797154	DEdw/DMup_one
C7orf61	chr7	100054413	100054488	0.00224108	-0.100182	NA
C8G	chr9	139839486	139840491	-0.0010991	-0.175815	NA
C8orf33	chr8	146277254	146278396	0.00526181	-0.249592	NA
C8orf44	chr8	67579790	67579892	0.00632832	-0.197731	NA
C8orf58	chr8	22456091	22458722	0.00864841	-0.189843	NA
C8orf76	chr8	124253054	124253707	0.00689527	-0.113027	NA
C8orf82	chr8	145753476	145756326	0.0108931	0.616409	NA
C8orf88	chr8	91996963	91997993	0.00522203	-1.25572	DEdw/DMup_one
C8orf89	chr8	74097732	74097867	0.00508378	-0.740211	NA
C9orf116	chr9	138383084	138392412	0.00506395	0.434749	NA
C9orf129	chr9	96080158	96108992	0.00576489	-1.37429	DEdw/DMup_one
C9orf131	chr9	35035829	35036228	-0.00164139	-0.672272	NA
C9orf152	chr9	112970403	112970464	0.00200996	-2.94093	DEdw/DMup_one
C9orf163	chr9	139377903	139378061	0.00690555	-2.86423	DEdw/DMup_one
C9orf24	chr9	34379541	34400961	0.0133769	-0.349213	DEdw/DMup_one
C9orf40	chr9	77566773	77568038	0.00688552	-0.326414	NA
C9orf43	chr9	116172303	116173017	0.00556172	0.94668	NA
C9orf64	chr9	86571047	86572027	0.00654054	-0.138959	NA
C9orf72	chr9	27572966	27610918	0.00780891	2.33387	NA
C9orf78	chr9	132597219	132597634	0.00599484	-0.207394	NA
C9orf85	chr9	74526308	74526679	0.0048183	-0.00543721	NA
C9orf92	chr9	16310880	16310980	0.0239709	1.66135	NA
CA1	chr8	86290431	86290451	-0.0142844	-2.4282	NA
CA12	chr15	63673888	63674160	0.0111142	-2.80018	DEdw/DMup_both
CA13	chr8	86132774	86186255	0.00738048	0.158404	NA
CA2	chr8	86375500	86436685	0.00914242	0.731624	NA
CA3	chr8	86350277	86351196	0.0118431	0.798961	NA
CA4	chr17	58212842	58236802	0.0141309	-0.917888	DEdw/DMup_one
CA5A	chr16	87925359	87948765	0.00466724	-1.78899	DEdw/DMup_one
CA5B	chrX	15756051	15756636	0.0100083	-0.187462	DEdw/DMup_one
CA5BP1	chrX	15693104	15694073	0.0066564	0.820277	NA
CA6	chr1	9031246	9031272	0.00547447	-0.387638	NA
CA8	chr8	60844426	61194195	0.00592834	-0.437571	NA
CAAP1	chr9	26722511	26892936	0.00527327	-0.105969	NA
CAB39	chr2	231576225	231693496	0.0116154	-0.287333	DEdw/DMup_one
CAB39L	chr13	49888287	50018314	0.00139244	-0.320459	NA
CABIN1	chr22	24407673	24560513	0.00809334	0.267407	NA
CABLES1	chr18	20714216	20817332	0.0141195	0.046114	NA
CABLES2	chr20	60969000	60984502	0.00520775	0.0706947	NA
CABP1	chr12	121057455	121088369	0.00956622	-0.150446	NA
CABP4	chr11	67222001	67224214	0.00335369	0.0630418	NA
CABP5	chr19	48537429	48537547	-0.0129053	0.177906	DEup/DMdw_one
CABP7	chr22	30116074	30125665	0.0140297	-0.103072	DEdw/DMup_one
CABYR	chr18	21718862	21719569	0.0107891	1.08544	NA
CACFD1	chr9	136324676	136325527	0.00747823	0.379704	NA
CACHD1	chr1	64935554	64972416	0.0108845	0.43947	NA
CACNA1A	chr19	13318046	13618500	0.0127708	-1.07487	DEdw/DMup_both
CACNA1B	chr9	140767598	141016320	0.005542	-2.36915	DEdw/DMup_one
CACNA1C	chr12	2161194	2791131	0.00462913	1.26054	NA
CACNA1C-AS1	chr12	2790476	2804905	0.00726111	-0.0780765	NA
CACNA1D	chr3	53525672	53844234	0.0100693	1.42188	NA
CACNA1E	chr1	181382290	181767893	0.00640611	0.26081	NA
CACNA1F	chrX	49087209	49090862	0.0231203	0.121955	NA
CACNA1G-AS1	chr17	48638950	48639279	0.00491748	1.95021	NA
CACNA1H	chr16	1179618	1268605	0.00501109	-0.100603	NA
CACNA1I	chr22	39953450	40089508	0.00870224	-2.22969	DEdw/DMup_one
CACNA2D2	chr3	50402103	50541674	0.00939215	-0.188266	NA
CACNA2D3	chr3	54067825	54732681	0.0112	0.639584	NA
CACNA2D4	chr12	1905277	2030261	0.0115784	-0.293632	DEdw/DMup_one
CACNB1	chr17	37331449	37354311	0.0136154	-0.128743	DEdw/DMup_one
CACNB2	chr10	18428978	18771589	0.0135571	0.227171	NA
CACNB3	chr12	49207558	49212642	0.00747	-0.206474	NA
CACNB4	chr2	152819540	152956225	0.00632655	0.711463	NA
CACNG1	chr17	65039550	65072695	0.00306426	-0.841133	NA
CACNG4	chr17	64948441	64962321	0.00960272	1.48928	NA
CACNG6	chr19	54490152	54515342	-0.000575377	-0.660147	NA
CACNG8	chr19	54445551	54481955	0.00964205	-1.84477	DEdw/DMup_one
CACTIN	chr19	3611924	3637403	0.00758422	0.0150093	NA
CACTIN-AS1	chr19	3607050	3613243	0.00443335	0.352008	NA
CACUL1	chr10	120513949	120560275	0.00616699	0.0506602	NA
CACYBP	chr1	174967316	174969624	0.00557593	-0.157306	NA
CAD	chr2	27440128	27440786	0.00809798	0.0762054	NA
CADM1	chr11	114921886	115376915	0.00931135	-0.276957	NA
CADM2	chr3	85008284	85792010	0.0136831	0.328006	NA
CADM3	chr1	159111409	159162491	0.00608583	-0.861613	NA
CADM4	chr19	44144232	44144499	0.0170031	0.271424	NA
CADPS	chr3	62468681	62862005	0.0120492	-0.925167	DEdw/DMup_one
CAGE1	chr6	7389634	7390000	0.00468712	-2.04325	DEdw/DMup_one
CAHM	chr6	163817820	163835329	0.00885005	-0.306186	NA
CALB1	chr8	91094168	91095161	0.00957402	0.346857	NA
CALB2	chr16	71392415	71436040	0.00788777	1.30712	NA
CALCA	chr11	14990378	14997138	0.0122331	-2.39398	DEdw/DMup_both
CALCB	chr11	15091406	15098972	0.00456127	0.487346	NA
CALCOCO1	chr12	54090316	54146661	0.0136624	0.0031351	NA
CALCOCO2	chr17	46908301	46919224	0.00407934	-0.254591	NA
CALD1	chr7	134437445	134613579	0.00494236	0.851315	NA
CALHM2	chr10	105209622	105215530	0.00651372	-0.14474	NA
CALHM3	chr10	105230602	105245339	0.00845483	-0.511847	NA
CALHM6	chr6	116782982	116783678	0.00871118	-0.957937	NA
CALM1	chr14	90848994	90865150	0.00713472	-0.0404727	NA
CALM2	chr2	47403743	47499813	0.00739694	-0.450096	NA
CALM3	chr19	47104484	47104864	0.00907347	0.0937532	NA
CALML4	chr15	68497595	68500352	0.0225644	0.156139	NA
CALML6	chr1	1839958	1846649	0.00514196	0.434485	NA
CALN1	chr7	71407287	71912532	0.00970977	1.09524	NA
CALR	chr19	13048313	13051645	0.00797162	-0.217163	NA
CALU	chr7	128379114	128379697	0.00602823	-0.484902	NA
CALY	chr10	135138928	135150565	0.0104113	-0.27397	DEdw/DMup_one
CAMK1	chr3	9811466	9812534	0.0121213	-0.137016	DEdw/DMup_one
CAMK1D	chr10	12389740	12762779	0.00746132	-0.35368	NA
CAMK2A	chr5	149643980	149669756	0.0179176	1.12596	NA
CAMK2B	chr7	44259669	44367341	0.0065119	-2.97526	DEdw/DMup_one
CAMK2D	chr4	114682069	114684598	0.0066191	-0.348074	NA
CAMK2G	chr10	75599260	75637899	0.00927829	-0.252501	NA
CAMK2N1	chr1	20799702	20814964	0.00874418	0.0284161	NA
CAMK2N2	chr3	183977548	183980633	0.00734353	1.3113	NA
CAMK4	chr5	110559298	110560446	0.0075237	0.0689363	NA
CAMKK1	chr17	3769663	3796868	0.00622508	-0.845448	NA
CAMKK2	chr12	121678385	121735503	0.0128187	-1.89023	DEdw/DMup_both
CAMKMT	chr2	44589033	44995870	0.00986611	0.655556	NA
CAMLG	chr5	134074083	134074494	0.00732103	-0.0516506	NA
CAMP	chr3	48252071	48265199	0.00741119	-0.452835	NA
CAMSAP1	chr9	138709776	138823526	0.00692218	0.331128	NA
CAMSAP2	chr1	200707849	200708948	0.00702732	0.740679	NA
CAMSAP3	chr19	7660572	7683013	0.00863335	-1.32208	DEdw/DMup_one
CAMTA1	chr1	6843809	7797433	0.00497345	0.198114	NA
CAMTA2	chr17	4890282	4891688	0.00853321	-0.540748	NA
CAND1	chr12	67462670	67664047	0.00667268	-0.0450426	NA
CAND2	chr3	12828914	12860018	0.00901117	0.634009	NA
CANT1	chr17	76989642	77006106	0.00749226	-0.16674	NA
CANX	chr5	179125305	179127728	0.00886742	-0.0210656	NA
CAP1	chr1	40505411	40525680	0.00617546	0.0100172	NA
CAPG	chr2	85640725	85642003	0.0223133	-0.460023	DEdw/DMup_one
CAPN1	chr11	64947427	64972404	0.0101468	-0.177349	DEdw/DMup_one
CAPN10	chr2	241525622	241535953	0.00551646	0.457813	NA
CAPN11	chr6	44134065	44144139	-0.0148743	0.989552	DEup/DMdw_one
CAPN12	chr19	39225246	39226983	0.00591525	-0.199501	NA
CAPN14	chr2	31441553	31456790	0.00329902	0.461228	NA
CAPN15	chr16	577643	605348	0.00432469	0.961969	NA
CAPN2	chr1	223887655	223959620	0.00664167	-0.0125125	NA
CAPN3	chr15	42694348	42697154	-0.0292505	0.249472	DEup/DMdw_one
CAPN5	chr11	76777004	76831955	0.01055	0.055212	NA
CAPN7	chr3	15247610	15248320	0.00680808	0.0169617	NA
CAPN8	chr1	223715186	223853971	-0.00999106	0.699934	NA
CAPNS1	chr19	36618727	36631142	0.00619393	-0.466394	NA
CAPRIN1	chr11	34072986	34074703	0.0072283	0.0118631	NA
CAPRIN2	chr12	30907359	30908245	0.00862347	0.0497247	NA
CAPS	chr19	5910354	5915301	0.00269621	-0.368899	NA
CAPS2	chr12	75699310	75724206	0.00362028	0.384081	NA
CAPZA1	chr1	113162060	113162204	0.00524393	-0.155652	NA
CAPZA2	chr7	116449156	116502920	0.00973354	-0.144858	NA
CAPZB	chr1	19679054	19813448	0.00695878	-0.0207495	NA
CARD10	chr22	37911979	37926570	0.0120229	-1.85989	DEdw/DMup_both
CARD11	chr7	2946285	3208955	0.0014298	0.693618	NA
CARD14	chr17	78142520	78172402	0.000113588	0.591593	NA
CARD16	chr11	104916017	104916019	0.00299001	1.17127	NA
CARD19	chr9	95857703	95859132	0.00699747	0.232209	NA
CARD6	chr5	40841492	40841591	0.00760808	-1.03446	DEdw/DMup_one
CARD8	chr19	48697923	48760256	0.0233922	0.246691	NA
CARD8-AS1	chr19	48759056	48759058	0.00798207	-0.565952	NA
CARD9	chr9	139261980	139270156	0.00341734	0.605594	NA
CARF	chr2	203776963	203777550	0.00818853	-2.59547	DEdw/DMup_one
CARHSP1	chr16	8962189	8979145	0.00876393	-0.150022	NA
CARM1	chr19	10981486	11032195	0.00763575	-0.072652	NA
CARMIL1	chr6	25232733	25279890	0.00448142	-0.494413	NA
CARMIL2	chr16	67673509	67687674	0.00764745	0.0421603	NA
CARMIL3	chr14	24520989	24521844	0.00763543	0.307946	NA
CARNMT1	chr9	77642704	77643595	0.00763409	0.085231	NA
CARNS1	chr11	67182965	67184764	0.00617038	0.836671	NA
CARS1	chr11	3022199	3082104	0.00607961	0.0355416	NA
CARS2	chr13	111294675	111366641	0.00947414	0.136067	NA
CASC15	chr6	21664431	22026016	0.0101514	-0.133432	DEdw/DMup_one
CASC2	chr10	119806230	119868078	0.00316088	-0.734488	NA
CASD1	chr7	94139022	94139949	0.00900818	0.0394172	NA
CASK	chrX	41782106	41783258	0.0242795	-0.0642967	DEdw/DMup_one
CASKIN1	chr16	2228190	2247100	0.00415438	1.82218	NA
CASKIN2	chr17	73498099	73512132	0.00928583	0.716738	NA
CASP1	chr11	104916074	104916096	0.00704453	-0.238065	NA
CASP10	chr2	202047753	202093798	0.0192452	-0.249228	DEdw/DMup_one
CASP12	chr11	104615337	104615428	0.00531757	0.403938	NA
CASP2	chr7	142983697	142985810	0.00785902	0.118713	NA
CASP3	chr4	185569961	185570696	0.0086763	-0.43489	NA
CASP4	chr11	104839280	104840100	0.0126141	-0.864956	DEdw/DMup_one
CASP5	chr11	104871046	104871161	0.00218638	-0.311629	NA
CASP6	chr4	110623959	110625081	0.00900965	0.29524	NA
CASP7	chr10	115438128	115484946	0.00553812	0.015772	NA
CASP8	chr2	202093847	202122670	0.00889353	0.34115	NA
CASP8AP2	chr6	90539454	90539954	0.00545253	3.93453	NA
CASP9	chr1	15828023	15852292	0.0102771	-0.0185554	DEdw/DMup_one
CASQ1	chr1	160159669	160171149	0.0140079	-0.132776	DEdw/DMup_one
CASR	chr3	121901382	122003717	0.0124533	-0.674156	DEdw/DMup_one
CASS4	chr20	54986887	55008181	0.000908961	-0.117309	NA
CAST	chr5	95997717	96038884	0.00869817	0.187709	NA
CASTOR1	chr22	30685195	30685904	0.00673903	-0.000514796	NA
CASTOR2	chr7	74867531	74867901	0.0105378	0.178884	NA
CASTOR3	chr7	99869003	99870085	0.00821104	0.0628348	NA
CASZ1	chr1	10697148	10920846	0.00979673	-0.0920825	NA
CAT	chr11	34460106	34460857	0.00646825	0.168559	NA
CATIP	chr2	219219584	219233471	0.0154324	0.533914	NA
CATSPER1	chr11	65789909	65790168	0.00751017	0.580542	NA
CATSPER2	chr15	43940866	43941702	0.00489334	-0.622085	NA
CATSPER2P1	chr15	44038497	44039122	0.00796174	-1.03343	DEdw/DMup_one
CATSPERD	chr19	5720578	5720796	0.0054153	-0.171476	NA
CATSPERE	chr1	244617888	244624920	0.00563053	0.389771	NA
CATSPERG	chr19	38826303	38853485	0.00777494	-0.42088	NA
CAV1	chr7	116161291	116193829	0.00740814	0.385007	NA
CAV2	chr7	115995863	116141104	0.00926882	1.07547	NA
CAVIN1	chr17	40556709	40575526	0.0112454	-0.332676	DEdw/DMup_one
CAVIN2	chr2	192700677	192746996	0.00882998	0.725991	NA
CAVIN3	chr11	6340278	6341909	0.0242538	-0.155269	DEdw/DMup_one
CAVIN4	chr9	103360955	103493579	0.0039083	2.07085	NA
CBFA2T2	chr20	32077657	32232403	0.00774573	-0.316022	NA
CBFA2T3	chr16	88941051	89100797	0.00457879	-0.0450242	NA
CBFB	chr16	67062613	67065346	0.00600101	-0.887726	NA
CBL	chr11	119076036	119149291	0.00953447	-0.641264	NA
CBLB	chr3	105586300	106176367	0.00370595	-0.625029	NA
CBLIF	chr11	59612936	59612966	0.000634613	-3.19222	DEdw/DMup_one
CBLL1	chr7	107383657	107385021	0.00613693	-0.398648	NA
CBLN3	chr14	24898779	24898925	0.000993585	0.585177	NA
CBR1	chr21	37442103	37442778	0.0080259	-0.341554	NA
CBR3	chr21	37507198	37508259	0.00697138	-0.333906	NA
CBR3-AS1	chr21	37527876	37529561	0.00943818	0.0514877	NA
CBR4	chr4	169929707	169931607	0.00454751	0.883103	NA
CBS	chr21	44473839	44496989	0.00896469	-1.26005	DEdw/DMup_one
CBWD2	chr2	114195165	114195563	0.00621075	-0.273668	NA
CBWD3	chr9	70490059	70645863	-0.00159978	0.12469	NA
CBX1	chr17	46155188	46178943	0.00727966	0.256162	NA
CBX2	chr17	77743381	77761429	0.0141501	-1.52636	DEdw/DMup_both
CBX3	chr7	26240634	26283941	0.00530993	-0.300948	NA
CBX3P2	chr18	2652796	2655638	0.00621027	-0.110177	NA
CBX4	chr17	77800619	77834368	0.0107383	0.398972	NA
CBX5	chr12	54673322	54674197	0.00540023	-0.0763866	NA
CBX6	chr22	39262338	39269271	0.00730223	-0.543801	NA
CBX7	chr22	39541022	39551654	0.00802625	-0.224202	NA
CBX8	chr17	77761449	77789889	0.012567	-0.629902	DEdw/DMup_one
CBY1	chr22	39052647	39053054	0.00766966	-0.101866	NA
CBY3	chr5	179103359	179109972	0.0035551	1.12961	NA
CC2D1A	chr19	14016938	14022568	0.00661118	-0.304062	NA
CC2D1B	chr1	52831511	52834627	0.00769396	-0.0675699	NA
CC2D2A	chr4	15466142	15492793	-0.00711818	-0.088656	NA
CCAR1	chr10	70480704	70481598	0.0071409	-0.18377	NA
CCAR2	chr8	22462092	22462868	0.00619249	-0.0174991	NA
CCBE1	chr18	57363494	57380357	0.00804009	-2.45172	DEdw/DMup_one
CCDC102A	chr16	57562451	57571627	0.013467	0.0566397	NA
CCDC102B	chr18	66382426	66464361	0.00459889	0.0762916	NA
CCDC103	chr17	42977048	42980919	0.0151337	0.0954508	NA
CCDC106	chr19	56158829	56159937	0.0185368	0.85441	NA
CCDC107	chr9	35658182	35658777	0.00703241	-0.235183	NA
CCDC110	chr4	186392564	186393184	0.00796414	-0.668907	NA
CCDC112	chr5	114631986	114632302	0.00716313	0.447285	NA
CCDC113	chr16	58283703	58284084	0.0079711	0.0822035	NA
CCDC115	chr2	131046000	131100201	0.0115349	-0.360702	DEdw/DMup_one
CCDC117	chr22	29168628	29169059	0.00647678	0.697658	NA
CCDC12	chr3	46990142	47018312	-0.0015381	-0.221255	NA
CCDC120	chrX	48910926	48911514	0.0374273	-0.418382	DEdw/DMup_one
CCDC122	chr13	44453629	44453892	0.0065156	0.65257	NA
CCDC124	chr19	18043480	18044143	0.00633491	-0.0690302	NA
CCDC125	chr5	68628422	68628739	0.00201234	0.945875	NA
CCDC126	chr7	23636735	23637557	0.0072367	-0.359463	NA
CCDC127	chr5	205774	218326	0.00345893	0.0796424	NA
CCDC13	chr3	42814273	42814893	0.00688325	0.710349	NA
CCDC134	chr22	42195953	42196961	0.00719886	-1.10241	DEdw/DMup_one
CCDC136	chr7	128430707	128450376	0.00750692	0.326602	NA
CCDC137	chr17	79633699	79637132	0.00769267	0.279545	NA
CCDC138	chr2	109402907	109404088	0.00847548	0.134245	NA
CCDC14	chr3	123667268	123680481	0.00658974	0.55987	NA
CCDC141	chr2	179737172	179751101	-0.00406903	-0.158932	NA
CCDC144A	chr17	16587103	16650062	0.00982209	-1.97894	DEdw/DMup_one
CCDC144B	chr17	18476039	18538328	0.0187932	-0.743777	DEdw/DMup_one
CCDC144CP	chr17	20223749	20279239	0.0062767	0.510232	NA
CCDC146	chr7	76750995	76751394	0.00693271	0.212332	NA
CCDC149	chr4	24914585	24914722	0.00173829	0.278637	NA
CCDC15	chr11	124823793	124824329	0.00463509	-0.497992	NA
CCDC150	chr2	197504191	197583935	0.0068135	-0.259112	NA
CCDC152	chr5	42720518	42757186	0.0333195	0.242981	NA
CCDC154	chr16	1482551	1495366	0.0165261	-0.441191	DEdw/DMup_one
CCDC157	chr22	30752583	30752767	0.00850475	-0.203808	NA
CCDC159	chr19	11457093	11457251	0.00385098	0.582744	NA
CCDC162P	chr6	109609556	109612409	0.00992773	-0.00390922	NA
CCDC163	chr1	45965586	45965798	0.00486817	0.553331	NA
CCDC167	chr6	37461236	37467800	0.00681766	-0.175433	NA
CCDC168	chr13	103386998	103387044	0.0103237	1.24011	NA
CCDC169	chr13	36872001	36872406	0.0114833	2.04372	NA
CCDC17	chr1	46087965	46089142	0.00342819	0.645288	NA
CCDC170	chr6	151814980	151937296	0.0101307	0.193276	NA
CCDC171	chr9	15552733	15553334	0.00557682	-0.648008	NA
CCDC174	chr3	14643718	14693429	0.0147085	-0.986777	DEdw/DMup_one
CCDC175	chr14	59974615	60063121	0.00856296	1.10147	NA
CCDC18	chr1	93646267	93646471	0.00432719	-0.336458	NA
CCDC18-AS1	chr1	93811218	93811422	0.00625569	0.453443	NA
CCDC180	chr9	100069890	100070351	0.0196672	0.512976	NA
CCDC181	chr1	169395668	169429973	0.0201336	0.823671	NA
CCDC183	chr9	139693983	139695096	0.00788833	-0.2106	NA
CCDC183-AS1	chr9	139698940	139704266	0.00818954	-0.201728	NA
CCDC184	chr12	48577361	48582254	0.00694754	1.47024	NA
CCDC186	chr10	115860524	115934262	0.0139424	-0.418016	DEdw/DMup_one
CCDC188	chr22	20134462	20143042	0.0393712	0.221736	NA
CCDC191	chr3	113775147	113775516	0.00535323	-0.242448	NA
CCDC196	chr14	66479293	66479685	0.00360838	0.0924069	NA
CCDC200	chr17	41382139	41400844	0.00668249	0.818239	NA
CCDC22	chrX	49090880	49092233	0.0186135	-0.615892	DEdw/DMup_one
CCDC24	chr1	44457150	44457772	0.00713242	0.499633	NA
CCDC25	chr8	27629753	27630234	0.00559583	-0.432805	NA
CCDC28A	chr6	139094449	139094723	0.00428126	-0.318388	NA
CCDC28A-AS1	chr6	139094751	139095009	0.00501984	0.760599	NA
CCDC28B	chr1	32666231	32666460	0.00639028	0.0709164	NA
CCDC3	chr10	12940422	13141889	0.00805054	1.31328	NA
CCDC30	chr1	42928797	42929500	0.00630247	0.692597	NA
CCDC32	chr15	40846069	40846218	-0.0223042	-0.264402	NA
CCDC33	chr15	74532449	74619637	0.0035363	-4.32387	DEdw/DMup_one
CCDC34	chr11	27384359	27384870	0.00637117	0.0981331	NA
CCDC38	chr12	96335926	96336745	0.00621037	-1.8029	DEdw/DMup_one
CCDC39	chr3	180397104	180538448	0.00660637	-0.159618	NA
CCDC40	chr17	78010052	78060304	0.00627736	0.57138	NA
CCDC42	chr17	8648995	8649513	0.0067161	1.03527	NA
CCDC43	chr17	42767006	42767253	0.00544249	-0.482069	NA
CCDC47	chr17	61850684	61851301	0.00645386	0.559437	NA
CCDC50	chr3	191046330	191047595	0.00554091	-0.0021444	NA
CCDC51	chr3	48481412	48481589	0.00412805	0.369778	NA
CCDC57	chr17	80060523	80171467	0.00985412	-1.69822	DEdw/DMup_one
CCDC59	chr12	82752004	82752746	0.00527337	0.0728544	NA
CCDC6	chr10	61665656	61668408	0.00559223	-0.301994	NA
CCDC61	chr19	46503682	46519169	0.0198303	-0.672666	DEdw/DMup_one
CCDC62	chr12	123258652	123258697	0.00771645	0.543789	NA
CCDC65	chr12	49297817	49297991	0.00265461	0.151612	NA
CCDC66	chr3	56590939	56591223	0.00738475	0.155651	NA
CCDC68	chr18	52613463	52626849	0.0239788	0.196125	NA
CCDC69	chr5	150603213	150603753	0.00689612	0.0540198	NA
CCDC71	chr3	49203285	49203820	0.00762946	-0.14755	NA
CCDC71L	chr7	106183119	106301573	0.00729844	-0.156785	NA
CCDC74A	chr2	132285408	132348827	0.00577707	0.0534584	NA
CCDC74B	chr2	130897119	130902704	0.00775882	0.775171	NA
CCDC77	chr12	498098	510791	0.00708137	0.167926	NA
CCDC78	chr16	776636	776919	0.00755628	0.107073	NA
CCDC80	chr3	112323572	112453660	0.00258198	0.202252	NA
CCDC81	chr11	86085630	86142676	0.0220697	0.717577	NA
CCDC82	chr11	96122536	96123113	0.00622089	-0.272347	NA
CCDC83	chr11	85565908	85566451	0.0063073	-2.97429	DEdw/DMup_one
CCDC85A	chr2	56407306	56420552	0.00796445	-2.36101	DEdw/DMup_one
CCDC85B	chr11	65657874	65658970	0.00715612	-0.317793	NA
CCDC85C	chr14	100045137	100071813	0.0118913	4.32091	NA
CCDC86	chr11	60609392	60616623	0.00849209	-0.118848	NA
[truncated: 13,841 more rows]

## Sheet: Supplementary Table 6
Differentially expressed and differentially methylated genes in post-treatment samples compared to pre-treatment of RFA therapy in recurrent HCC patients
Gene name	Chromosome	Start	End	Deltabeta_methylation rate	log2FC_mRNA	Regulation
LINC00115	chr1	762416	762934	0.00263244	-0.398697	NA
LINC01128	chr1	762936	794056	0.000628069	-0.349279	NA
FAM41C	chr1	801975	809643	0.00014648	0.665222	NA
SAMD11	chr1	858970	878363	-0.00453856	0.047856	NA
NOC2L	chr1	886356	895321	0.00257067	0.0441015	NA
KLHL17	chr1	895327	899789	0.00379982	-0.158013	NA
PLEKHN1	chr1	899808	906538	0.00538968	0.0115103	NA
HES4	chr1	930297	937410	0.00639092	0.344392	NA
ISG15	chr1	942353	950788	-0.029168	-0.196284	NA
AGRN	chr1	954768	990342	0.00908361	-0.599131	NA
C1orf159	chr1	1018288	1058560	0.0037423	-0.176404	NA
LINC01342	chr1	1063716	1084474	-0.00123049	0.568546	NA
TTLL10	chr1	1109314	1133218	-0.00171187	-1.97413	NA
TNFRSF18	chr1	1136360	1145797	0.00671034	0.481305	NA
TNFRSF4	chr1	1145821	1153048	-0.00523797	-0.924896	NA
SDF4	chr1	1153071	1167539	0.00655732	0.046912	NA
B3GALT6	chr1	1167540	1174263	0.0116377	-0.0677403	DEdw/DMup_one
C1QTNF12	chr1	1177885	1190574	0.00844321	-1.21655	DEdw/DMup_one
UBE2J2	chr1	1190591	1209942	0.00320172	-0.15254	NA
SCNN1D	chr1	1217454	1223639	0.0287952	-0.0133641	DEdw/DMup_one
ACAP3	chr1	1228780	1247988	0.00443692	-0.400361	NA
PUSL1	chr1	1243645	1244714	0.00386519	-0.0438649	NA
INTS11	chr1	1248003	1260103	0.00487161	0.079973	NA
CPTP	chr1	1260138	1263420	0.00635857	-0.69245	NA
TAS1R3	chr1	1265206	1271015	0.00585955	-0.725567	NA
DVL1	chr1	1271425	1285328	-0.000275587	-0.0209199	NA
MXRA8	chr1	1289707	1297483	0.0489692	2.59328	NA
AURKAIP1	chr1	1309140	1311039	0.00851073	-0.0524198	NA
CCNL2	chr1	1322644	1334815	0.0025463	-0.10744	NA
MRPL20-AS1	chr1	1334836	1335602	0.00164304	-0.415599	NA
MRPL20	chr1	1342004	1344065	0.00703385	-0.293521	NA
ANKRD65	chr1	1350141	1356000	0.0327539	1.25149	NA
VWA1	chr1	1368487	1375584	0.0128681	1.02387	NA
ATAD3C	chr1	1384929	1396338	0.000642198	-0.325245	NA
ATAD3B	chr1	1406844	1424706	-0.00145863	-0.319589	NA
ATAD3A	chr1	1444588	1464806	0.00275504	-0.807871	NA
TMEM240	chr1	1470604	1479119	0.00722696	1.25069	NA
SSU72	chr1	1483201	1510747	0.00302689	-0.48619	NA
FNDC10	chr1	1534331	1536136	0.00998049	0.0356494	NA
MIB2	chr1	1550453	1566019	-0.00632383	0.605058	NA
MMP23B	chr1	1566037	1570006	0.00740044	-0.231755	NA
CDK11B	chr1	1580377	1655782	-0.0113679	-0.3244	NA
SLC35E2B	chr1	1597253	1671101	-0.00477218	0.363071	NA
CDK11A	chr1	1655515	1656231	0.0035979	-0.888868	NA
SLC35E2A	chr1	1670921	1678094	0.000756707	1.70284	NA
NADK	chr1	1685373	1714141	0.00430255	-0.518526	NA
GNB1	chr1	1821405	1824405	0.0113911	-0.18981	DEdw/DMup_one
CALML6	chr1	1839958	1846649	0.00581551	0.527735	NA
TMEM52	chr1	1850098	1886576	0.00495038	-0.796861	NA
CFAP74	chr1	1886579	1935452	0.00742455	4.52486	NA
GABRD	chr1	1945869	1962017	0.0159236	4.01079	NA
PRKCZ	chr1	1974686	2107784	0.0082906	-0.104654	NA
FAAP20	chr1	2116432	2144497	0.0023744	-0.269707	NA
SKI	chr1	2158212	2238201	0.00676463	-0.688671	NA
MORN1	chr1	2252926	2323101	0.00055121	-0.130239	NA
RER1	chr1	2323112	2334172	0.000578444	0.181628	NA
PEX10	chr1	2333761	2375814	0.00508395	-0.119336	NA
PLCH2	chr1	2387669	2440283	-0.00855986	1.28904	DEup/DMdw_one
PANK4	chr1	2440290	2458467	0.00357976	-0.284433	NA
HES5	chr1	2460716	2472586	0.00844286	-0.556921	NA
TNFRSF14-AS1	chr1	2477563	2485935	0.00179025	-0.9276	NA
TNFRSF14	chr1	2486226	2491501	0.0144233	-0.285362	DEdw/DMup_one
PRXL2B	chr1	2506016	2521103	0.00609165	-0.607393	NA
MMEL1	chr1	2527239	2565281	0.0134806	1.10662	NA
TTC34	chr1	2574030	2820273	0.00939704	-0.000784957	NA
PRDM16	chr1	2985016	3350339	-0.00232718	0.502929	NA
ARHGEF16	chr1	3313107	3401816	0.00239695	0.210707	NA
MEGF6	chr1	3416448	3534423	-0.00379625	-0.436169	NA
TPRG1L	chr1	3540767	3552084	0.00313675	-0.292036	NA
WRAP73	chr1	3548048	3567884	0.00947641	-0.216677	NA
TP73	chr1	3567902	3649674	0.0124249	0.198965	NA
TP73-AS1	chr1	3659565	3665704	0.0173052	-0.0394616	DEdw/DMup_one
SMIM1	chr1	3688553	3696748	0.00601623	-0.70472	NA
LRRC47	chr1	3700336	3731965	0.00815079	-0.6183	NA
CEP104	chr1	3731969	3773821	0.00523164	-0.128548	NA
DFFB	chr1	3773821	3791611	0.00464581	-0.370053	NA
C1orf174	chr1	3807305	3816911	-0.00203754	-0.49804	NA
LINC01134	chr1	3816923	3831046	0.00521096	-0.348684	NA
AJAP1	chr1	4659598	5037166	0.00341823	1.12694	NA
NPHP4	chr1	5926562	6052955	-0.00210197	-0.240537	NA
KCNAB2	chr1	6051595	6154523	0.00290582	-0.721027	NA
CHD5	chr1	6158551	6241368	0.00503644	1.96772	NA
RPL22	chr1	6259178	6260463	0.004034	0.145567	NA
RNF207	chr1	6265825	6280284	0.0173563	0.100049	NA
ICMT	chr1	6284796	6296261	0.00502532	0.0253468	NA
GPR153	chr1	6309403	6321468	0.00335906	-2.59593	DEdw/DMup_one
ACOT7	chr1	6333795	6458106	0.00636722	-0.179511	NA
ESPN	chr1	6484794	6520195	0.00875026	0.513312	NA
TNFRSF25	chr1	6520210	6528108	4.5039e-05	-0.114593	NA
PLEKHG5	chr1	6530536	6580542	0.00143899	0.386324	NA
NOL9	chr1	6614136	6614835	0.00390097	0.142246	NA
TAS1R1	chr1	6636844	6636886	-0.0140687	0.722009	DEup/DMdw_one
ZBTB48	chr1	6637151	6652074	0.014086	0.0874121	NA
KLHL21	chr1	6653397	6663870	0.0026569	-0.940612	NA
PHF13	chr1	6672786	6675741	0.00580238	-0.253704	NA
THAP3	chr1	6685071	6694393	0.00453626	-0.318164	NA
DNAJC11	chr1	6706691	6762131	0.00385132	0.58822	NA
CAMTA1	chr1	6843809	7797433	0.00216782	0.283927	NA
VAMP3	chr1	7829431	7834810	0.00536283	-0.79396	NA
PER3	chr1	7842098	7887476	0.0130966	-0.47686	DEdw/DMup_one
UTS2	chr1	7913666	7913686	0.0223234	0.125797	NA
TNFRSF9	chr1	7991158	8005143	0.0112325	-0.29855	DEdw/DMup_one
PARK7	chr1	8013818	8045219	0.00138992	-0.00892577	NA
ERRFI1	chr1	8081919	8214979	0.0138608	-1.15507	DEdw/DMup_both
SLC45A1	chr1	8269693	8412933	0.00628556	0.739337	NA
RERE	chr1	8418322	8903807	0.00687121	0.489582	NA
ENO1	chr1	8921276	8967896	0.0107436	-0.357881	DEdw/DMup_one
CA6	chr1	9031246	9031272	0.00864996	-0.528265	NA
SLC2A7	chr1	9074800	9086649	-0.0128486	3.13132	DEup/DMdw_both
SLC2A5	chr1	9098216	9154414	-0.00283435	-0.741321	NA
GPR157	chr1	9187293	9189724	-0.000990913	0.378366	NA
H6PD	chr1	9258565	9324914	0.0100835	0.243294	NA
SPSB1	chr1	9324931	9489249	0.00556533	0.456832	NA
SLC25A33	chr1	9527124	9614521	0.00119517	-1.73272	DEdw/DMup_one
TMEM201	chr1	9648586	9670868	0.00648186	-0.848593	NA
PIK3CD	chr1	9687125	9786949	0.0108423	0.36884	NA
PIK3CD-AS1	chr1	9714279	9714344	0.00895741	-0.122196	NA
CLSTN1	chr1	9787417	9888005	0.0102643	-0.148142	DEdw/DMup_one
CTNNBIP1	chr1	9960644	9972911	0.00820135	-0.0859404	NA
LZIC	chr1	10003165	10003457	0.00176557	-0.499535	NA
NMNAT1	chr1	10003459	10003585	0.00294987	0.0252796	NA
RBP7	chr1	10057121	10058108	0.0133088	-0.744642	DEdw/DMup_one
UBE4B	chr1	10092532	10166606	0.00313411	-0.838264	NA
KIF1B	chr1	10270015	10386390	0.00540961	-0.65109	NA
PGD	chr1	10441601	10475337	0.00692324	-0.351366	NA
CENPS	chr1	10490200	10490478	0.00221709	-0.781786	NA
CENPS-CORT	chr1	10490481	10491072	0.00267368	-0.665753	NA
CORT	chr1	10510326	10510986	-0.0255256	-0.114103	NA
DFFA	chr1	10532177	10533054	0.00432785	-0.129277	NA
PEX14	chr1	10534856	10681157	0.0173689	0.367225	NA
CASZ1	chr1	10697148	10920846	0.00816858	-1.16257	DEdw/DMup_one
C1orf127	chr1	10948381	11025264	0.000669039	-0.202016	NA
TARDBP	chr1	11068292	11073245	0.00410785	-0.376419	NA
MASP2	chr1	11106575	11107307	-0.00680113	-1.14384	NA
SRM	chr1	11119030	11121120	0.00417692	-0.497964	NA
EXOSC10	chr1	11159387	11160136	0.00307608	-0.292121	NA
MTOR	chr1	11169360	11323036	-3.02324e-05	0.103955	NA
ANGPTL7	chr1	11249036	11249089	0.00379507	3.00441	NA
UBIAD1	chr1	11333259	11413500	-0.00181946	-0.68481	NA
DISP3	chr1	11444039	11632136	0.0260489	1.18409	NA
FBXO2	chr1	11708767	11714849	0.014853	-0.401163	DEdw/DMup_one
FBXO44	chr1	11714428	11715306	0.0151348	-0.663719	DEdw/DMup_one
FBXO6	chr1	11724113	11724885	0.00202336	-0.0538032	NA
MAD2L2	chr1	11740828	11751728	0.00480824	-1.03279	DEdw/DMup_one
DRAXIN	chr1	11751745	11779748	0.00762579	1.4149	NA
AGTRAP	chr1	11779753	11822363	0.0106612	-0.375449	DEdw/DMup_one
MTHFR	chr1	11838196	11866566	0.00994977	-0.59492	NA
CLCN6	chr1	11865840	11886328	0.00374716	-1.67793	DEdw/DMup_one
NPPA	chr1	11907601	11909736	0.00258909	0.683965	NA
NPPB	chr1	11919115	11919555	0.012637	2.25282	NA
KIAA2013	chr1	11958571	11986903	0.00681012	1.09056	NA
PLOD1	chr1	11994694	12000529	-0.000743174	-0.262676	NA
MFN2	chr1	12038553	12040793	0.00498217	-1.39517	DEdw/DMup_one
MIIP	chr1	12079251	12079903	0.00349921	-0.399329	NA
TNFRSF8	chr1	12104865	12186104	-0.00315853	0.135243	NA
TNFRSF1B	chr1	12217569	12238612	-0.00618979	-0.455352	NA
VPS13D	chr1	12270955	12556569	0.00565938	-0.925237	NA
SNORA59B	chr1	12587674	12600556	0.00855768	3.68457	NA
DHRS3	chr1	12618445	12682240	0.00187818	-0.41314	NA
HNRNPCL3	chr1	12907792	12908094	-0.0137121	0.902364	DEup/DMdw_one
PRDM2	chr1	13986023	14220123	0.000729055	-0.521363	NA
KAZN	chr1	14730388	15442302	0.00197275	2.68483	NA
TMEM51-AS1	chr1	15438935	15476649	-0.000190736	0.552918	NA
TMEM51	chr1	15479219	15541858	0.0050024	-0.353148	NA
FHAD1	chr1	15541400	15679300	0.0102165	1.35759	NA
EFHD2	chr1	15735596	15737228	0.00394375	-0.359748	NA
CASP9	chr1	15828023	15852292	0.00548287	-0.0457004	NA
DNAJC16	chr1	15852323	15853663	0.00532735	1.73265	NA
AGMAT	chr1	15911088	15911608	0.00387301	-0.505531	NA
DDI2	chr1	15929823	15946026	0.00423513	-0.118829	NA
PLEKHM2	chr1	16011266	16058505	0.00186502	-0.167588	NA
TMEM82	chr1	16069519	16073521	-0.00749009	-1.65357	NA
UQCRHL	chr1	16133714	16135364	-0.0187729	0.247319	DEup/DMdw_one
SPEN	chr1	16171987	16261155	0.00424453	-0.777416	NA
ZBTB17	chr1	16269900	16302711	0.00137032	-0.745992	NA
CLCNKA	chr1	16347756	16347996	-0.0163008	1.3846	DEup/DMdw_both
EPHA2	chr1	16460957	16499746	0.0105268	0.0608249	NA
ARHGEF19	chr1	16529580	16544307	0.0131342	0.159935	NA
CPLANE2	chr1	16553326	16563799	0.0255808	0.121522	NA
FBXO42	chr1	16678574	16679192	0.00387129	-0.639319	NA
SZRD1	chr1	16693621	16694270	0.0028375	-0.259406	NA
NECAP2	chr1	16766998	16767803	0.00300013	-0.510241	NA
CROCCP3	chr1	16810605	16847301	0.00239388	0.530507	NA
NBPF1	chr1	16939144	16943883	0.0052286	-0.702201	NA
CROCCP2	chr1	16970855	16971492	0.000206321	-0.185001	NA
MST1P2	chr1	16972868	16985056	0.0155106	0.174108	NA
ESPNP	chr1	17018683	17055483	0.0150683	4.58244	NA
CROCC	chr1	17059218	17293115	-0.000960762	-1.30946	NA
MST1L	chr1	17085411	17092443	0.016084	0.714051	NA
ATP13A2	chr1	17331885	17338590	0.00392967	0.523607	NA
SDHB	chr1	17380456	17384668	-0.00135536	0.0664111	NA
PADI2	chr1	17424456	17476213	0.0394454	-0.679209	DEdw/DMup_one
PADI1	chr1	17528159	17559676	0.011447	2.25277	NA
PADI3	chr1	17575419	17586115	-0.0115096	0.69088	DEup/DMdw_one
PADI4	chr1	17634542	17682614	0.00707782	1.64911	NA
PADI6	chr1	17721446	17721513	0.00436531	4.73591	NA
RCC2	chr1	17732897	17768303	0.00699488	-0.90869	NA
ARHGEF10L	chr1	17813096	18026805	0.00141142	-0.23919	NA
ACTL8	chr1	18058783	18152842	0.0268655	0.81209	NA
ALDH4A1	chr1	19200964	19229634	0.00235444	-0.00125587	NA
IFFO2	chr1	19276287	19337559	0.00145512	-0.00719749	NA
UBR4	chr1	19407869	19537524	0.00931246	-0.132413	NA
EMC1	chr1	19577884	19578061	0.00296465	-0.826224	NA
MRTO4	chr1	19578065	19583888	0.00165907	-0.858508	NA
AKR7L	chr1	19600249	19600942	0.0269234	0.861863	NA
AKR7A3	chr1	19614998	19615660	0.00742189	-0.8556	NA
AKR7A2	chr1	19638207	19638676	0.00535807	-1.32835	DEdw/DMup_one
SLC66A1	chr1	19638690	19665276	0.00557886	-1.12798	DEdw/DMup_one
CAPZB	chr1	19679054	19813448	0.00514371	-0.360066	NA
MICOS10	chr1	19923473	19924002	0.00307362	-0.210188	NA
NBL1	chr1	19969685	19971923	0.0087351	-0.995319	NA
HTR6	chr1	19987168	20005865	0.0110152	2.39416	NA
TMCO4	chr1	20126029	20126780	0.00496054	1.4165	NA
OTUD3	chr1	20208807	20209462	0.00472754	1.85649	NA
PLA2G5	chr1	20354993	20355130	-0.0105788	-0.514322	NA
PLA2G2D	chr1	20441578	20447934	-0.0135063	0.97637	DEup/DMdw_one
PLA2G2F	chr1	20463873	20480841	-0.000564729	2.86702	DEup/DMdw_one
PLA2G2C	chr1	20501515	20503710	0.0249593	0.888085	NA
UBXN10	chr1	20512360	20512797	0.00556876	0.174944	NA
VWA5B1	chr1	20569455	20670061	-0.0170133	6.03987	DEup/DMdw_both
CAMK2N1	chr1	20799702	20814964	0.00721439	0.58786	NA
MUL1	chr1	20834416	20834883	0.00539038	-0.587288	NA
PINK1	chr1	20960034	20960551	0.00466902	-0.262487	NA
DDOST	chr1	20987516	20988238	0.00346525	-0.497731	NA
KIF17	chr1	21022939	21044771	0.00586661	1.97985	NA
SH2D5	chr1	21050466	21059366	0.00605738	3.58038	NA
HP1BP3	chr1	21112708	21114121	0.00364803	-0.0978429	NA
EIF4G3	chr1	21376632	21503836	0.00168521	-1.34963	DEdw/DMup_one
ECE1	chr1	21551103	21673434	0.00687265	-0.566654	NA
NBPF3	chr1	21754488	21786379	0.0154669	0.335812	NA
ALPL	chr1	21831949	21900916	0.00794796	2.27313	NA
RAP1GAP	chr1	21913439	21997263	0.00636854	1.46088	NA
USP48	chr1	22009002	22110261	0.00334354	-0.0178734	NA
LDLRAD2	chr1	22140768	22150615	0.00819328	-0.758307	NA
HSPG2	chr1	22155300	22265507	0.00567466	1.78002	NA
LINC00339	chr1	22351917	22352194	0.00661877	-1.71718	DEdw/DMup_one
CDC42	chr1	22375308	22380029	0.00258533	-0.453353	NA
WNT4	chr1	22446520	22612418	0.00742413	-0.391799	NA
ZBTB40	chr1	22668567	22813520	0.00358687	-0.907023	NA
C1QA	chr1	22935814	22963615	-0.0143675	-0.776053	NA
C1QC	chr1	22968226	22974303	-0.00738577	-0.847392	NA
C1QB	chr1	22977690	23003831	-0.015739	-0.848692	NA
EPHB2	chr1	23012215	23162835	0.00170792	0.161518	NA
KDM1A	chr1	23345814	23346677	0.00335297	-1.29069	DEdw/DMup_one
LUZP1	chr1	23504059	23504633	0.013067	1.28329	NA
HTR1D	chr1	23521271	23544237	0.0129883	1.78129	NA
HNRNPR	chr1	23583335	23671363	0.0013588	-0.483039	NA
ZNF436-AS1	chr1	23695178	23696022	0.00281504	0.385531	NA
TCEA3	chr1	23748968	23751670	0.0119955	0.307332	NA
ASAP3	chr1	23763154	23811877	0.00717732	0.268763	NA
E2F2	chr1	23854565	23858342	0.00357614	-1.26249	DEdw/DMup_one
ID3	chr1	23881017	23895064	0.0065137	-0.76117	NA
MDS2	chr1	23942133	23953786	-0.000197025	1.14135	DEup/DMdw_one
RPL11	chr1	24017424	24018567	0.00276543	-0.198539	NA
ELOA	chr1	24069695	24070615	0.00452492	-0.809162	NA
ELOA-AS1	chr1	24104502	24104819	0.0035717	0.517342	NA
PITHD1	chr1	24104832	24105263	0.00147712	0.0821798	NA
LYPLA2	chr1	24117482	24117824	0.00491028	-0.434652	NA
GALE	chr1	24124870	24127549	0.00344544	0.081381	NA
HMGCL	chr1	24152558	24164689	-0.0491466	-0.300596	NA
FUCA1	chr1	24194254	24195668	0.000158987	-0.315232	NA
CNR2	chr1	24228766	24240070	0.00933806	-0.824647	NA
PNRC2	chr1	24285785	24286701	0.00390435	0.120582	NA
SRSF10	chr1	24306363	24307017	0.00371145	0.0748039	NA
MYOM3	chr1	24373152	24439441	-0.0172128	7.06962	DEup/DMdw_both
IL22RA1	chr1	24469563	24471368	-0.0180865	3.23944	DEup/DMdw_both
IFNLR1	chr1	24512852	24515561	0.00728781	-0.439672	NA
STPG1	chr1	24693424	24741418	0.00504669	0.469772	NA
NIPAL3	chr1	24742671	24743039	-0.00142533	0.334644	NA
RCAN3AS	chr1	24825261	24829107	-0.00198755	-0.7252	NA
RCAN3	chr1	24829123	24861731	0.00590835	-1.12646	DEdw/DMup_one
NCMAP	chr1	24861757	24873287	-0.0614287	1.13596	DEup/DMdw_both
SRRM1	chr1	24969027	24970196	0.00221168	-0.999916	NA
CLIC4	chr1	25031946	25072586	0.00445211	-0.959176	NA
RUNX3	chr1	25174560	25358995	-0.00624531	-1.15585	NA
SYF2	chr1	25509440	25566484	0.00412866	0.00216681	NA
RSRP1	chr1	25566503	25664722	0.0034815	-0.666654	NA
TMEM50A	chr1	25664728	25665398	0.00496688	-0.051521	NA
RHCE	chr1	25756470	25757016	0.00378528	1.35029	NA
MACO1	chr1	25757035	25786123	0.00182858	0.015863	NA
LDLRAP1	chr1	25869836	25900196	0.010895	0.269928	NA
MAN1C1	chr1	25919282	26098363	0.0150264	-0.366661	DEdw/DMup_one
MTFR1L	chr1	26146122	26147349	0.00349411	-0.118785	NA
AUNIP	chr1	26185472	26186356	0.0044426	-0.619459	NA
PAQR7	chr1	26198497	26202516	0.00384253	-0.368912	NA
STMN1	chr1	26231950	26249613	0.00219523	-0.896125	NA
PAFAH2	chr1	26324549	26324934	0.00297292	-0.322721	NA
EXTL1	chr1	26337463	26361819	0.00173311	5.07128	NA
PDIK1L	chr1	26437319	26438917	0.0025216	-1.22272	DEdw/DMup_one
ZNF593	chr1	26490949	26496824	0.00434934	-0.297638	NA
CNKSR1	chr1	26503370	26503934	0.0885796	0.117523	NA
CATSPER4	chr1	26517238	26527996	0.0694457	6.47602	NA
CEP85	chr1	26551517	26561028	0.0178138	-0.758315	DEdw/DMup_one
SH3BGRL3	chr1	26603703	26611465	0.0016173	0.635365	NA
UBXN11	chr1	26629268	26633928	0.000852102	-0.747459	NA
CRYBG2	chr1	26662538	26687281	0.00871268	-0.324295	NA
LIN28A	chr1	26735549	26738311	0.0162862	-0.167772	DEdw/DMup_one
DHDDS	chr1	26758492	26758856	0.00221182	0.0619745	NA
HMGN2	chr1	26797073	26827484	0.00290224	-0.563275	NA
RPS6KA1	chr1	26855760	26872539	0.00276973	0.00315415	NA
ARID1A	chr1	27021017	27107159	0.00366054	-0.38905	NA
PIGV	chr1	27113218	27118223	0.00251683	0.0242673	NA
ZDHHC18	chr1	27136031	27153253	0.00440158	-1.03177	DEdw/DMup_one
SFN	chr1	27187173	27191911	0.00625072	1.08407	NA
GPN2	chr1	27216161	27217045	0.00381619	-1.04903	DEdw/DMup_one
GPATCH3	chr1	27226492	27227431	0.00367709	-0.622884	NA
NUDC	chr1	27248048	27248619	0.00375973	0.292067	NA
KDF1	chr1	27286065	27288642	0.0097045	0.152064	NA
TRNP1	chr1	27320127	27321146	0.00265852	0.382994	NA
TENT5B	chr1	27332463	27339523	0.0094691	2.06088	NA
SLC9A1	chr1	27425866	27481888	0.010456	1.14265	NA
WDTC1	chr1	27527884	27561707	0.00356764	-0.318255	NA
TMEM222	chr1	27648453	27649006	0.00414359	-0.383561	NA
SYTL1	chr1	27668057	27678250	-0.0125942	0.165402	DEup/DMdw_one
MAP3K6	chr1	27683277	27693849	0.000205459	-0.574723	NA
FCN3	chr1	27702620	27702710	-0.0158774	2.63704	DEup/DMdw_both
GPR3	chr1	27716695	27730111	0.0143116	-0.605392	DEdw/DMup_one
WASF2	chr1	27816342	27855257	0.0123576	-0.61956	DEdw/DMup_one
AHDC1	chr1	27874417	27930866	0.0194738	-0.733103	DEdw/DMup_one
FGR	chr1	27939303	27963619	0.0137224	0.456706	NA
IFI6	chr1	27986305	28013387	0.0011714	-0.264152	NA
FAM76A	chr1	28052145	28053002	0.00374208	-0.212578	NA
STX12	chr1	28098847	28148511	0.00833802	-0.722134	NA
PPP1R8	chr1	28157221	28157788	0.00403253	0.4204	NA
THEMIS2	chr1	28199031	28218304	0.00294578	1.64548	NA
RPA2	chr1	28240584	28242653	0.00316212	0.844166	NA
XKR8	chr1	28285020	28286838	0.00756731	-0.950392	NA
EYA3	chr1	28382824	28415312	0.00403121	-1.76864	DEdw/DMup_one
PTAFR	chr1	28503117	28503439	0.044492	-0.345469	DEdw/DMup_one
DNAJC8	chr1	28559145	28559597	0.0037881	-0.342307	NA
ATP5IF1	chr1	28562510	28574022	0.00190675	-0.169921	NA
SESN2	chr1	28585364	28597160	0.00318475	0.026537	NA
MED18	chr1	28655365	28655667	0.00334983	-0.233732	NA
PHACTR4	chr1	28696041	28765168	0.00539296	0.285229	NA
RCC1	chr1	28844653	28857311	0.00261434	-0.33844	NA
TRNAU1AP	chr1	28879402	28879704	0.00249807	0.126996	NA
SNHG12	chr1	28908069	28908799	0.00371663	-0.392984	NA
RAB42	chr1	28916630	28919454	0.0173384	3.31991	NA
TAF12	chr1	28969553	28969898	0.00324645	-0.171506	NA
YTHDF2	chr1	29063066	29064315	0.00302566	-1.29805	DEdw/DMup_one
OPRD1	chr1	29101768	29189790	0.00475264	1.74026	NA
EPB41	chr1	29189805	29241969	0.00592219	0.237403	NA
TMEM200B	chr1	29447699	29461172	0.0104679	2.47436	NA
SRSF4	chr1	29507976	29508686	0.00429214	-1.20125	DEdw/DMup_one
MECR	chr1	29557220	29557627	0.00163028	-0.423529	NA
PTPRU	chr1	29562453	30398051	0.0100479	2.23253	NA
MATN1-AS1	chr1	30511726	31191960	0.00378174	0.370961	NA
MATN1	chr1	31194276	31194587	-0.00322802	-2.54026	NA
LAPTM5	chr1	31230494	31282570	-0.0136512	-0.15576	NA
SDC3	chr1	31319422	31382497	0.0107781	-0.65622	DEdw/DMup_one
PUM1	chr1	31458989	31567963	0.00254598	-0.30607	NA
SNRNP40	chr1	31769246	31769744	0.00480525	-0.271703	NA
ZCCHC17	chr1	31769777	31769978	0.00127875	0.590382	NA
FABP3	chr1	31845737	31863203	0.0149305	2.78148	NA
SERINC2	chr1	31885794	31887010	0.0113807	0.247453	NA
LDC1P	chr1	31956092	31971753	0.0898258	3.91964	NA
TINAGL1	chr1	32041966	32054843	0.0353868	4.94236	NA
HCRTR1	chr1	32083149	32092283	0.0144583	0.271075	NA
PEF1	chr1	32110210	32110961	0.00281308	-1.35509	DEdw/DMup_one
COL16A1	chr1	32167200	32180487	0.0358944	0.713593	NA
ADGRB2	chr1	32208486	32241901	0.00458529	-0.0871391	NA
SPOCD1	chr1	32254004	32281733	0.00155737	1.92343	NA
PTP4A2	chr1	32403586	32411804	0.00308277	-0.488756	NA
KHDRBS1	chr1	32479102	32480583	0.00417388	-0.379066	NA
TMEM39B	chr1	32538205	32539052	0.00273189	-0.490534	NA
KPNA6	chr1	32573542	32574318	0.00344837	-0.406474	NA
TXLNA	chr1	32645154	32645814	0.00404011	-1.41792	DEdw/DMup_one
CCDC28B	chr1	32666231	32666460	0.00546879	-0.462091	NA
IQCC	chr1	32670569	32671885	0.00333997	-0.240439	NA
EIF3I	chr1	32687521	32688040	-0.00022392	-0.529865	NA
TMEM234	chr1	32687555	32687933	0.00411522	0.257955	NA
MTMR9LP	chr1	32705503	32707141	0.00376818	0.628287	NA
FAM167B	chr1	32713918	32714186	0.00694725	1.14179	NA
LCK	chr1	32715427	32741544	0.0595838	0.193237	NA
HDAC1	chr1	32757108	32773711	-0.000837055	-0.426341	NA
MARCKSL1	chr1	32800859	32802229	0.00852678	-0.276071	NA
FAM229A	chr1	32817189	32827852	0.0122484	5.75121	NA
TSSK3	chr1	32827858	32831544	0.0189664	3.70791	NA
BSDC1	chr1	32856703	32892835	0.00819214	-0.836494	NA
ZBTB8A	chr1	32930304	33005739	0.00792176	0.711766	NA
ZBTB8B	chr1	32930661	32937098	0.0239693	2.79965	NA
ZBTB8OS	chr1	33115628	33116462	0.00278918	-0.427062	NA
RBBP4	chr1	33116502	33117363	0.00292395	-0.189142	NA
SYNC	chr1	33168019	33168865	0.0108306	0.290506	NA
KIAA1522	chr1	33207636	33237687	0.00515644	-0.155125	NA
S100PBP	chr1	33282675	33283374	0.0041161	-0.835812	NA
YARS1	chr1	33283376	33283906	0.00166689	0.414346	NA
HPCA	chr1	33351686	33359449	0.0202955	3.99833	NA
TMEM54	chr1	33366792	33391130	0.00785999	2.84336	NA
RNF19B	chr1	33429531	33447146	0.00793239	0.160209	NA
AK2	chr1	33501228	33516926	0.0379847	-1.93422	DEdw/DMup_both
AZIN2	chr1	33546524	33593155	0.00379779	0.254961	NA
TRIM62	chr1	33612976	33647878	0.00685991	-1.6869	DEdw/DMup_one
ZNF362	chr1	33721448	33746026	0.00230117	0.164382	NA
A3GALT2	chr1	33772146	33775732	0.0300862	2.13753	NA
MIR3605	chr1	33797993	33800221	0.0232927	-1.07648	DEdw/DMup_both
PHC2	chr1	33814783	33896929	0.00457364	-0.992468	NA
ZSCAN20	chr1	33937934	33938328	0.00765622	1.03777	NA
CSMD2	chr1	33985236	34632017	0.00800745	5.85296	NA
GJB5	chr1	35220520	35220532	-0.0297569	2.29582	DEup/DMdw_both
GJB3	chr1	35244711	35250736	-0.00257385	-0.123692	NA
GJA4	chr1	35253915	35258791	-0.00214588	3.70824	DEup/DMdw_one
SMIM12	chr1	35325182	35325550	0.00293922	-0.538355	NA
DLGAP3	chr1	35331703	35396245	0.00692038	0.274408	NA
GPR199P	chr1	35442094	35451037	0.00484166	1.63473	NA
TMEM35B	chr1	35450649	35450949	0.00344378	0.448709	NA
ZMYM6	chr1	35497121	35497587	0.0023743	-0.117402	NA
ZMYM1	chr1	35544927	35586591	0.0149219	-0.199037	DEdw/DMup_one
SFPQ	chr1	35654920	35658811	0.00442887	-0.326357	NA
ZMYM4	chr1	35734223	35734855	0.00452197	-1.11547	DEdw/DMup_one
KIAA0319L	chr1	35894033	36023834	0.00645148	0.0506072	NA
NCDN	chr1	36023220	36023471	0.00500058	0.0888447	NA
TFAP2E	chr1	36038927	36043476	-0.00326306	0.464326	NA
PSMB2	chr1	36042230	36107432	0.036959	-0.560403	DEdw/DMup_one
C1orf216	chr1	36173406	36184774	0.0043087	-0.122051	NA
CLSPN	chr1	36234924	36235800	0.00392152	-1.08327	DEdw/DMup_one
AGO4	chr1	36273499	36274461	0.00601691	-0.242998	NA
AGO1	chr1	36335233	36349731	0.00844191	0.75979	NA
AGO3	chr1	36396249	36397262	0.00368906	-0.509601	NA
TEKT2	chr1	36549554	36549965	0.0221077	1.84952	NA
ADPRS	chr1	36554325	36554955	0.0041079	-0.333095	NA
COL8A2	chr1	36563471	36589896	0.0240382	-1.10941	DEdw/DMup_both
TRAPPC3	chr1	36590751	36621727	0.00227635	-0.866918	NA
MAP7D1	chr1	36621744	36645179	0.00525752	-0.616603	NA
THRAP3	chr1	36689759	36690087	0.00253459	-0.754387	NA
SH3D21	chr1	36771830	36786752	0.0116518	-0.0327316	DEdw/DMup_one
EVA1B	chr1	36786776	36807584	0.0191931	0.0676948	NA
STK40	chr1	36817261	36851873	0.00419781	0.27012	NA
LSM10	chr1	36863211	36863603	0.00417619	0.0145425	NA
OSCP1	chr1	36886387	36916324	-0.000510212	0.732933	NA
MRPS15	chr1	36929376	36932042	0.00116185	-0.658097	NA
CSF3R	chr1	36948410	37196023	0.0174826	-0.153162	DEdw/DMup_one
ZC3H12A	chr1	37940084	37945058	-0.0206297	-0.677755	NA
MEAF6	chr1	37980065	37980565	0.00237569	-0.499997	NA
SNIP1	chr1	38019606	38019823	0.00411519	-1.24167	DEdw/DMup_one
DNALI1	chr1	38022452	38022719	0.0241628	1.03563	NA
GNL2	chr1	38061428	38061740	0.00398926	0.0129915	NA
RSPO1	chr1	38099659	38101857	0.0148203	2.79018	NA
C1orf109	chr1	38156042	38157969	0.00382445	-0.616216	NA
CDCA8	chr1	38157988	38158586	0.00197767	-1.16911	DEdw/DMup_one
EPHA10	chr1	38184303	38232543	0.0131558	4.17192	NA
MANEAL	chr1	38248301	38261252	0.0124968	0.336707	NA
C1orf122	chr1	38273374	38273666	0.00419078	-0.425893	NA
YRDC	chr1	38273669	38274402	0.00453957	-0.265718	NA
MTF1	chr1	38309959	38325999	0.00628769	-1.37148	DEdw/DMup_one
INPP5B	chr1	38396324	38412819	0.00869632	-0.441822	NA
SF3A3	chr1	38455232	38462553	-0.0317144	-0.0473392	NA
FHL3	chr1	38470617	38471630	0.00277023	-0.00527974	NA
UTP11	chr1	38478082	38495052	0.00597374	-0.0893706	NA
POU3F1	chr1	38506650	38530170	0.00952554	1.1549	NA
RRAGC	chr1	39025173	39341217	0.00692993	-0.548557	NA
MYCBP	chr1	39338479	39339349	0.00368981	0.0737556	NA
RHBDL2	chr1	39407374	39407770	0.0170512	1.84741	NA
AKIRIN1	chr1	39455263	39457271	0.00477446	-1.46465	DEdw/DMup_one
NDUFS5	chr1	39491881	39492069	0.00276612	-0.919612	NA
MACF1	chr1	39547004	39853530	0.00626988	-0.771694	NA
BMP8A	chr1	39955674	39981683	0.0123851	-0.483423	DEdw/DMup_one
PPIEL	chr1	40024870	40024991	-0.00555887	-0.406051	NA
PABPC4	chr1	40041317	40042667	0.00341212	-0.555804	NA
HEYL	chr1	40091263	40106672	0.0171115	1.54822	NA
NT5C1A	chr1	40136988	40147066	0.0172417	-1.22458	DEdw/DMup_both
HPCAL4	chr1	40148293	40158505	0.0221054	-0.450601	DEdw/DMup_one
PPIE	chr1	40193745	40204739	0.00681685	-0.398211	NA
OXCT2	chr1	40235900	40237190	0.00784595	0.109249	NA
BMP8B	chr1	40253683	40265239	0.0173297	-0.544237	DEdw/DMup_one
TRIT1	chr1	40311112	40349288	0.00188432	0.576229	NA
MYCL	chr1	40366595	40368218	0.00636407	-0.30473	NA
MFSD2A	chr1	40420209	40422170	0.0125107	-1.19837	DEdw/DMup_both
CAP1	chr1	40505411	40525680	0.00274644	-0.211349	NA
PPT1	chr1	40562666	40563575	0.00197598	-1.18875	DEdw/DMup_one
ZMPSTE24	chr1	40723386	40724010	0.00307097	-0.578475	NA
COL9A2	chr1	40767390	40783810	0.00637814	-1.24609	DEdw/DMup_one
SMAP2	chr1	40839056	40840022	0.00626965	0.270263	NA
ZFP69B	chr1	40915605	40916072	0.00246177	-1.16198	DEdw/DMup_one
ZFP69	chr1	40942784	40943387	0.0041626	1.60363	NA
EXO5	chr1	40974056	40974786	0.00370772	-1.13306	DEdw/DMup_one
ZNF684	chr1	40997160	40997439	0.00249097	-1.0123	DEdw/DMup_one
RIMS3	chr1	41079757	41131389	0.00513498	-0.243673	NA
NFYC	chr1	41156960	41174794	0.00324503	0.151029	NA
NFYC-AS1	chr1	41157812	41157975	0.00275809	0.619077	NA
KCNQ4	chr1	41249090	41304174	0.000427612	-0.271782	NA
CITED4	chr1	41304222	41350293	0.00851307	-0.487464	NA
CTPS1	chr1	41444839	41446116	0.00468365	-1.06966	DEdw/DMup_one
SLFNL1-AS1	chr1	41483418	41483450	-0.00618795	-1.36006	NA
SLFNL1	chr1	41483467	41486229	0.0023047	-2.43979	DEdw/DMup_one
SCMH1	chr1	41621208	41828290	0.00519224	0.864752	NA
EDN2	chr1	41831976	41967445	0.00182501	-2.20355	DEdw/DMup_one
HIVEP3	chr1	41979248	42506889	0.00307856	-1.82685	DEdw/DMup_one
FOXJ3	chr1	42800265	42801370	0.00481007	-0.230191	NA
RIMKLA	chr1	42845978	42846988	0.00541346	-0.82658	NA
ZMYND12	chr1	42920436	42922041	0.00226421	-0.556051	NA
PPCS	chr1	42922056	42922575	0.00192815	-0.0530513	NA
CCDC30	chr1	42928797	42929500	0.00135861	1.12136	NA
PPIH	chr1	43123977	43124422	0.0023136	-0.71043	NA
YBX1	chr1	43147500	43149016	0.00491414	-0.744304	NA
P3H1	chr1	43232214	43232833	0.00385048	-0.271159	NA
C1orf50	chr1	43232838	43233359	0.0047628	-0.690422	NA
TMEM269	chr1	43250679	43251332	0.0148169	-0.489628	DEdw/DMup_one
ERMAP	chr1	43282574	43282913	0.00392481	0.590937	NA
SVBP	chr1	43282917	43283099	0.00298397	-0.463358	NA
ZNF691	chr1	43309793	43354170	-0.00146186	-0.48349	NA
SLC2A1	chr1	43400351	43473332	0.046992	-0.276093	DEdw/DMup_one
FAM183A	chr1	43533726	43613842	0.00898269	-0.510877	NA
EBNA1BP2	chr1	43637503	43738829	0.00218108	-0.470671	NA
CFAP57	chr1	43638005	43638052	0.00406083	2.13361	NA
C1orf210	chr1	43750627	43750738	-0.00162827	-1.55694	NA
TIE1	chr1	43765553	43770880	-0.00839328	1.41282	DEup/DMdw_one
MPL	chr1	43802512	43815277	-0.0117785	0.608782	DEup/DMdw_one
CDC20	chr1	43815126	43826225	-0.00186888	-0.886817	NA
ELOVL1	chr1	43832814	43842788	0.00432408	0.0896985	NA
MED8	chr1	43855375	43855508	0.00649681	-0.222716	NA
SZT2	chr1	43855532	43855921	0.00265304	0.223358	NA
HYI	chr1	43919083	43919814	0.00355875	0.0834018	NA
PTPRF	chr1	43992903	44071142	-0.000813211	1.74102	DEup/DMdw_one
KDM4A	chr1	44115616	44116309	0.00608106	-0.332847	NA
KDM4A-AS1	chr1	44172668	44173102	0.00224652	0.624116	NA
ST3GAL3	chr1	44173108	44287965	0.00345189	0.29479	NA
ARTN	chr1	44399068	44404441	0.0137119	0.469871	NA
IPO13	chr1	44412073	44412804	0.00354747	0.251794	NA
DPH2	chr1	44435409	44436114	0.0044654	-0.124837	NA
ATP6V0B	chr1	44439867	44441256	0.0053609	-0.245709	NA
B4GALT2	chr1	44444635	44445622	0.00598623	0.240309	NA
CCDC24	chr1	44457150	44457772	0.00383768	-0.858251	NA
SLC6A9	chr1	44486238	44497112	0.00253013	2.18326	NA
DMAP1	chr1	44679003	44679465	0.00531199	0.361517	NA
ERI3	chr1	44703848	44821113	0.00227331	-0.363034	NA
RNF220	chr1	44870087	45111550	0.0096118	-1.12954	DEdw/DMup_one
TMEM53	chr1	45116406	45140228	-0.000323145	-0.951512	NA
ARMH1	chr1	45140247	45190558	0.0438357	0.397127	NA
KIF2C	chr1	45205323	45205745	0.00368597	-1.08628	DEdw/DMup_one
RPS8	chr1	45240594	45241390	0.00288452	-0.146733	NA
BEST4	chr1	45249860	45252292	0.00427542	1.20047	NA
PLK3	chr1	45265308	45266783	0.00425135	-1.54357	DEdw/DMup_one
BTBD19	chr1	45278765	45285917	-0.0168975	-2.44638	NA
PTCH2	chr1	45297341	45309656	0.00973821	0.209805	NA
EIF2B3	chr1	45452037	45452444	0.00538491	-0.447809	NA
HECTD3	chr1	45476225	45477022	0.00377928	-0.462033	NA
ZSWIM5	chr1	45581524	45672398	0.00425604	-0.456015	NA
LINC01144	chr1	45769213	45769917	0.00582609	2.9993	NA
HPDL	chr1	45792419	45793301	-0.00887775	0.12736	NA
MUTYH	chr1	45805564	45808117	-0.000783181	0.217212	NA
TOE1	chr1	45805844	45806015	0.0015563	-0.173018	NA
TESK2	chr1	45898520	45956893	0.00146013	3.08817	NA
CCDC163	chr1	45965586	45965798	0.00336317	2.00462	NA
MMACHC	chr1	45965820	45966049	0.00259498	0.766159	NA
PRDX1	chr1	45987163	45988229	0.00171339	-0.707864	NA
AKR1A1	chr1	46016122	46016694	0.0037125	0.934637	NA
NASP	chr1	46049590	46050582	0.00368159	-0.591909	NA
CCDC17	chr1	46087965	46089142	-0.00132578	0.169238	NA
GPBP1L1	chr1	46151751	46153067	0.00228023	-0.185464	NA
TMEM69	chr1	46153078	46153080	0.00355127	0.0988382	NA
IPP	chr1	46216233	46216514	0.00336845	1.26215	NA
MAST2	chr1	46269099	46269820	0.018472	-0.0992682	DEdw/DMup_one
PIK3R3	chr1	46502607	46642131	0.00292862	0.780953	NA
TSPAN1	chr1	46649906	46650115	-0.0276199	-0.450335	NA
RAD54L	chr1	46705908	46713418	-0.0153876	0.127573	DEup/DMdw_one
LRRC41	chr1	46744672	46769077	0.00566421	-0.206471	NA
UQCRH	chr1	46769229	46769478	0.00135644	-0.495064	NA
NSUN4	chr1	46806339	46806836	0.00150705	-0.404994	NA
FAAH	chr1	46859724	46860518	0.0112998	0.036945	NA
FAAHP1	chr1	46902382	46932892	0.0121611	0.047862	NA
DMBX1	chr1	46937901	46972795	0.00476158	3.43532	NA
MKNK1-AS1	chr1	46998632	47035449	0.00122338	-0.340253	NA
KNCN	chr1	47013170	47016981	-0.0123771	0.461679	DEup/DMdw_one
MKNK1	chr1	47069615	47082876	0.00588442	-1.01818	DEdw/DMup_one
MOB3C	chr1	47078558	47082562	0.00837874	0.4644	NA
ATPAF1	chr1	47133674	47134395	0.00630027	0.0731031	NA
EFCAB14	chr1	47184402	47185083	0.00389644	0.134562	NA
PDZK1IP1	chr1	47655565	47655640	-0.0444262	0.549527	DEup/DMdw_one
TAL1	chr1	47690980	47699094	0.00857947	0.525998	NA
STIL	chr1	47701525	47780211	0.0050044	-0.435177	NA
CMPK1	chr1	47799411	47800426	0.00570343	-0.96023	NA
FOXE3	chr1	47878728	47883065	0.01793	3.46172	NA
FOXD2-AS1	chr1	47898325	47900631	0.125154	-0.0527111	DEdw/DMup_one
FOXD2	chr1	47902793	48176519	0.00988819	0.320696	NA
SPATA6	chr1	48937133	48938164	0.0139897	-0.182302	DEdw/DMup_one
BEND5	chr1	49224777	49242810	0.00761618	-0.350599	NA
AGBL4	chr1	49341581	50489955	0.0163407	0.71594	NA
ELAVL4	chr1	50513424	50717679	0.0221054	2.94553	NA
FAF1	chr1	51120785	51426460	0.00145464	-0.388747	NA
CDKN2C	chr1	51433742	51444036	0.00356196	-0.782079	NA
RNF11	chr1	51701767	51702542	0.00435427	-0.447033	NA
TTC39A	chr1	51763211	51810687	0.00933279	0.948497	NA
EPS15	chr1	51901479	51985260	0.00252492	-0.522243	NA
OSBPL9	chr1	52060430	52195821	0.00258812	-0.17981	NA
NRDC	chr1	52344178	52344939	0.00290349	-0.654361	NA
KTI12	chr1	52498452	52499505	0.00747361	-1.20754	DEdw/DMup_one
TXNDC12	chr1	52520707	52521832	0.00185635	-0.535793	NA
BTF3L4	chr1	52521853	52522627	0.00350793	-0.0811482	NA
ZFYVE9	chr1	52607361	52672523	0.00259895	-1.14406	DEdw/DMup_one
CC2D1B	chr1	52831511	52834627	0.00909475	-0.262075	NA
ORC1	chr1	52869867	52870175	0.00373427	-1.4116	DEdw/DMup_one
PRPF38A	chr1	52870182	52889604	-1.91911e-05	-0.146429	NA
TUT4	chr1	52889612	53019599	0.00198389	-0.292639	NA
GPX7	chr1	53067636	53068632	0.0129977	-0.357646	DEdw/DMup_one
SHISAL2A	chr1	53098629	53099353	0.00638021	0.403037	NA
COA7	chr1	53163688	53168793	0.00423868	-0.770802	NA
ZYG11B	chr1	53192023	53286943	0.00725475	6.33596	NA
ZYG11A	chr1	53308233	53309262	0.0279954	-1.0803	DEdw/DMup_both
ECHDC2	chr1	53386031	53392860	0.0173999	0.210175	NA
SCP2	chr1	53392880	53393645	0.0116883	-1.18266	DEdw/DMup_both
PODN	chr1	53527321	53544683	0.0102582	-1.45362	DEdw/DMup_both
SLC1A7	chr1	53554289	53580656	-0.00937842	0.74187	NA
CPT2	chr1	53661856	53662815	0.00638288	-0.296239	NA
CZIB	chr1	53685945	53686391	0.00367872	0.115255	NA
MAGOH	chr1	53704305	53704642	-0.0226128	-0.305232	NA
LRP8	chr1	53742297	53794151	0.00340077	-0.448002	NA
GLIS1	chr1	53973583	54205310	0.00631756	1.06699	NA
NDC1	chr1	54303758	54304262	0.00406381	1.04368	NA
YIPF1	chr1	54351036	54355656	0.00865333	-3.44521	DEdw/DMup_one
DIO1	chr1	54358852	54364291	0.0108589	-0.497537	DEdw/DMup_one
HSPB11	chr1	54411057	54411488	0.00510832	-0.536269	NA
LRRC42	chr1	54411756	54411943	0.00383287	-0.87192	NA
TMEM59	chr1	54518601	54519184	0.0045437	-0.404003	NA
TCEANC2	chr1	54519197	54562102	0.0240393	0.298465	NA
MRPL37	chr1	54665821	54666259	0.0039052	0.563955	NA
SSBP3	chr1	54722344	54873000	0.0106974	-0.22224	DEdw/DMup_one
ACOT11	chr1	54940346	55096503	0.00709335	0.694925	NA
TTC4	chr1	55178638	55181853	0.00292368	0.0176602	NA
PARS2	chr1	55229992	55246898	0.0088704	1.06735	NA
TTC22	chr1	55246931	55267294	0.0124943	0.0201975	NA
LEXM	chr1	55271665	55271972	0.00390107	2.25847	NA
DHCR24	chr1	55317876	55353640	0.00274716	-0.655385	NA
TMEM61	chr1	55416285	55446846	0.014334	3.39048	NA
BSND	chr1	55462688	55463010	0.000808549	1.91134	NA
USP24	chr1	55680465	55681060	0.00522803	-0.127006	NA
PLPP3	chr1	56655860	57046963	0.00695258	-0.661482	NA
FYB2	chr1	57285120	57285161	-0.0319829	2.9021	DEup/DMdw_both
C8B	chr1	57433208	57433493	0.005733	3.00525	NA
DAB1	chr1	57514209	59012577	0.00580222	-1.67537	DEdw/DMup_one
OMA1	chr1	59012326	59012446	0.00129114	-1.48421	DEdw/DMup_one
TACSTD2	chr1	59041717	59043295	0.0313807	1.03647	NA
JUN	chr1	59221335	59250300	0.0033181	0.894863	NA
LINC01135	chr1	59250312	59369900	0.0095222	0.518771	NA
FGGY	chr1	59762102	59762794	0.00353526	0.355266	NA
HOOK1	chr1	60280624	60281048	0.0176075	-1.24705	DEdw/DMup_both
CYP2J2	chr1	60392272	60392583	0.00157496	0.327345	NA
C1orf87	chr1	60539228	60539676	0.0201538	-0.728359	DEdw/DMup_one
NFIA	chr1	61298390	61913346	0.00686777	-0.317153	NA
TM2D1	chr1	62170868	62190942	0.00324096	-0.291813	NA
PATJ	chr1	62207408	62208868	0.0107281	-1.14578	DEdw/DMup_both
L1TD1	chr1	62660555	62660946	0.0289172	-0.0621768	DEdw/DMup_one
KANK4	chr1	62761802	62793296	0.00327316	1.57699	NA
USP1	chr1	62901651	62903667	0.0032914	-2.81075	DEdw/DMup_one
DOCK7	chr1	63153380	63172635	0.0040797	-0.336655	NA
ATG4C	chr1	63249422	63355975	0.000966403	1.55459	NA
FOXD3	chr1	63785840	63796740	0.0214492	4.25015	NA
ALG6	chr1	63833109	63833821	0.00458876	1.0565	NA
ITGB3BP	chr1	63988418	63988979	0.00296182	0.416891	NA
EFCAB7	chr1	63988979	63989279	0.00429393	-0.270232	NA
PGM1	chr1	64058522	64059913	0.00770307	-0.428529	NA
ROR1	chr1	64170914	64599343	0.0106293	4.31953	NA
CACHD1	chr1	64935554	64972416	0.00700887	0.27619	NA
RAVER2	chr1	65210282	65211238	0.004814	-0.362112	NA
JAK1	chr1	65303632	65469273	0.00424968	0.0452452	NA
AK4	chr1	65612762	65668075	0.00546405	-0.133837	NA
DNAJC6	chr1	65719339	65775746	0.0165649	1.12928	NA
LEPR	chr1	65885284	66090319	0.0129256	-0.445946	DEdw/DMup_one
LEPROT	chr1	65886135	65889868	0.00785972	0.0664373	NA
PDE4B	chr1	66258096	66259646	0.0154212	-0.667911	DEdw/DMup_one
SGIP1	chr1	66998728	67160180	0.0140772	4.43314	NA
DYNLT5	chr1	67217672	67218330	0.0135259	0.00185212	NA
DNAI4	chr1	67390331	67390574	0.00175382	3.27427	NA
MIER1	chr1	67390584	67396483	0.00429115	-1.17962	DEdw/DMup_one
SLC35D1	chr1	67519224	67520139	0.00410638	0.190956	NA
IL23R	chr1	67613784	67632029	-0.00916817	1.20801	DEup/DMdw_one
IL12RB2	chr1	67771817	67774000	-0.000763156	-0.116569	NA
SERBP1	chr1	67895135	67896826	0.00314629	-0.0727406	NA
GADD45A	chr1	68025065	68152270	0.00345268	-0.688738	NA
GNG12	chr1	68215864	68299871	0.0115839	2.43776	NA
GNG12-AS1	chr1	68298371	68629202	-0.00521185	4.79947	DEup/DMdw_one
WLS	chr1	68695161	68789108	0.00282234	-0.196889	NA
DEPDC1	chr1	68962283	68963199	0.00293226	-3.17084	DEdw/DMup_one
LRRC7	chr1	70032967	70225940	0.0227124	-2.01784	DEdw/DMup_both
LRRC40	chr1	70671183	70671362	0.0036612	0.171192	NA
SRSF11	chr1	70671363	70687560	0.00291087	-0.434886	NA
ANKRD13C	chr1	70819733	70820451	0.00412642	-1.32623	DEdw/DMup_one
HHLA3	chr1	70820465	70820719	0.00251708	0.308314	NA
CTH	chr1	70876622	70877091	0.00145441	1.60839	NA
ZRANB2-AS1	chr1	71511461	71512841	0.0252771	-0.36894	DEdw/DMup_one
PTGER3	chr1	71512860	71515609	0.0040366	2.98853	NA
ZRANB2	chr1	71546486	71546783	0.00344872	-0.430304	NA
NEGR1	chr1	72198157	73571339	0.014277	-0.0716584	DEdw/DMup_one
LRRIQ3	chr1	74663826	74663876	0.00301983	-0.658203	NA
FPGT-TNNI3K	chr1	74663883	74663885	0.00604979	0.113683	NA
FPGT	chr1	74663898	74664035	0.00711213	-0.201235	NA
ERICH3	chr1	75138959	75139798	0.0153053	0.311381	NA
TYW3	chr1	75198744	75198964	-0.0107453	-0.472421	NA
CRYZ	chr1	75198980	75200113	-0.00328147	0.180455	NA
ACADM	chr1	76188139	76190730	0.00701368	-0.0761667	NA
MSH4	chr1	76262536	76262903	0.0160861	3.86278	NA
ST6GALNAC3	chr1	76518881	76878038	0.00921402	-1.47352	DEdw/DMup_one
PIGK	chr1	77528741	77685252	-0.00127755	-0.397968	NA
AK5	chr1	77747314	77912668	0.00978179	-0.745898	NA
ZZZ3	chr1	78148217	78149418	0.00376128	0.0980215	NA
USP33	chr1	78224843	78225650	0.00375707	-0.273887	NA
MIGA1	chr1	78277366	78277607	0.00771264	1.31678	NA
NEXN	chr1	78354381	78354673	0.0100648	-0.252869	DEdw/DMup_one
FUBP1	chr1	78442403	78444851	-0.015914	-0.288787	NA
DNAJB4	chr1	78444857	78459243	0.00712435	-1.68182	DEdw/DMup_one
GIPC2	chr1	78511343	78512341	0.0164242	0.038079	NA
PTGFR	chr1	78956015	78957700	0.0208605	0.505693	NA
TTLL7	chr1	84464179	84465232	0.00505203	0.593426	NA
PRKACB	chr1	84543146	84544261	0.00335554	0.817199	NA
SAMD13	chr1	84764108	84764906	0.00394492	-2.5757	DEdw/DMup_one
RPF1	chr1	84944932	84945350	0.00271647	-0.478278	NA
GNG5	chr1	84971344	84973021	0.00521036	-0.476735	NA
CTBS	chr1	85039825	85040344	0.00570425	0.0428008	NA
SSX2IP	chr1	85155605	85220338	0.00190202	0.478271	NA
LPAR3	chr1	85279308	85359913	0.00402024	-0.772512	NA
MCOLN2	chr1	85405047	85464291	0.005876	-0.794893	NA
MCOLN3	chr1	85513485	85514555	0.0131195	-1.70975	DEdw/DMup_both
DNAI3	chr1	85527409	85528108	0.0177961	-1.09219	DEdw/DMup_both
SYDE2	chr1	85665818	85667650	0.00574304	-0.736397	NA
C1orf52	chr1	85724701	85725719	0.00109394	-0.372945	NA
BCL10	chr1	85742316	85743561	0.00165735	0.455084	NA
DDAH1	chr1	85929940	86043821	0.00951737	2.99376	NA
ZNHIT6	chr1	86174041	86174253	0.00349656	-2.54608	DEdw/DMup_one
COL24A1	chr1	86555596	86622871	0.0146621	-0.0804388	DEdw/DMup_one
ODF2L	chr1	86805207	86862083	0.00992845	0.233992	NA
CLCA1	chr1	86934538	86968170	0.080223	0.00407868	NA
SH3GLB1	chr1	87169578	87171015	0.00337226	-0.933927	NA
SELENOF	chr1	87380162	87380222	0.00270059	-0.44489	NA
HS2ST1	chr1	87380232	87381214	0.00572504	-0.256349	NA
LINC01140	chr1	87597543	87668838	0.0175547	1.32012	NA
LMO4	chr1	87793802	87802675	0.0012463	-0.382893	NA
LINC01364	chr1	88338000	88338019	-0.0393515	0.311387	DEup/DMdw_one
PKN2	chr1	88921472	89150658	0.0144968	2.40658	NA
GTF2B	chr1	89356963	89394178	0.0010578	0.185865	NA
RBMXL1	chr1	89457104	89458604	0.0168029	-0.675559	DEdw/DMup_one
KYAT3	chr1	89459419	89459530	-0.00294194	0.532014	NA
GBP3	chr1	89488421	89488431	0.0115791	-0.436599	DEdw/DMup_one
GBP1	chr1	89530865	89530931	-0.00558323	-0.269455	NA
GBP2	chr1	89618033	89618109	-0.021401	-0.168517	NA
GBP4	chr1	89663451	89664783	0.00963279	-0.892041	NA
GBP5	chr1	89725513	89725638	0.00293718	-0.195226	NA
LRRC8B	chr1	89989810	89990986	0.0038853	-0.100779	NA
LRRC8C-DT	chr1	90098230	90098548	0.00309688	-0.491445	NA
LRRC8C	chr1	90098552	90100085	0.00549249	-1.3632	DEdw/DMup_one
LRRC8D	chr1	90228744	90363166	0.00936136	-0.901783	NA
GEMIN8P4	chr1	90427857	90460596	0.00620316	0.432685	NA
ZNF326	chr1	90460606	90461237	0.00349532	-2.29061	DEdw/DMup_one
BARHL2	chr1	91172027	91317390	0.0157603	4.35486	NA
ZNF644	chr1	91359122	91487807	0.00249171	-1.06787	DEdw/DMup_one
CDC7	chr1	91965821	92077366	-0.00285229	-0.0734841	NA
TGFBR3	chr1	92270494	92352085	-0.00197792	-1.41553	NA
BRDT	chr1	92414718	92414986	-0.0422819	2.36933	DEup/DMdw_both
EPHX4	chr1	92494819	92496164	-0.000270434	0.67848	NA
BTBD8	chr1	92545819	92546480	0.00302135	-0.0437898	NA
RPAP2	chr1	92764173	92764537	0.00463586	0.380542	NA
GLMN	chr1	92764549	92764926	0.00370309	1.61262	NA
GFI1	chr1	92945667	92952707	-0.000407211	0.636089	NA
EVI5	chr1	93249938	93251096	0.00518783	-1.32246	DEdw/DMup_one
RPL5	chr1	93297498	93300390	0.0059651	-0.253338	NA
DIPK1A	chr1	93374959	93475236	0.00379883	-0.619219	NA
MTF2	chr1	93542348	93545032	0.00556457	-1.5734	DEdw/DMup_one
TMED5	chr1	93645432	93646261	0.00262562	-0.441381	NA
CCDC18	chr1	93646267	93646471	0.00380924	0.0791563	NA
CCDC18-AS1	chr1	93811218	93811422	0.00370204	-0.165635	NA
DR1	chr1	93811447	93811940	0.00486177	-0.299981	NA
FNBP1L	chr1	93912626	93914524	0.0101417	0.222436	NA
BCAR3-AS1	chr1	94057511	94057790	0.0344736	-0.677401	DEdw/DMup_one
BCAR3	chr1	94074002	94313628	0.00737678	0.489294	NA
DNTTIP2	chr1	94344507	94344822	0.00314015	-0.424876	NA
GCLM	chr1	94374369	94375801	0.00464456	0.257083	NA
ABCA4	chr1	94586614	94587922	0.00034719	2.25765	NA
ARHGAP29	chr1	94702690	94718821	0.0129841	-0.16418	DEdw/DMup_one
ABCD3	chr1	94883215	94911375	0.00483745	0.305643	NA
F3	chr1	95006795	95113945	0.00904874	3.06255	NA
SLC44A3	chr1	95173018	95286428	0.00909707	0.589784	NA
CNN3	chr1	95364262	95393156	0.0153798	-0.236744	DEdw/DMup_one
CNN3-DT	chr1	95393175	95393771	0.0451777	0.62111	NA
ALG14	chr1	95538251	95538551	0.00386788	-0.229739	NA
TLCD4	chr1	95582750	95583182	0.00417494	1.83075	NA
TLCD4-RWDD3	chr1	95583208	95699242	0.00475118	-2.55164	DEdw/DMup_one
RWDD3	chr1	95699725	95783886	0.00236367	-0.626051	NA
PTBP2	chr1	96944305	97187606	0.00343774	-0.30268	NA
DPYD	chr1	98386189	98404101	0.00699747	0.0380273	NA
MIR137HG	chr1	98511853	98569707	0.00745701	4.51534	NA
SNX7	chr1	99126872	99127711	0.0089218	0.66764	NA
PLPPR4	chr1	99729756	99730444	0.0227174	0.692089	NA
PALMD	chr1	99973075	99973453	-0.0049696	2.12598	DEup/DMdw_one
AGL	chr1	100315420	100326938	0.00233986	0.396898	NA
SLC35A3	chr1	100435297	100436070	0.00452355	0.641016	NA
MFSD14A	chr1	100503482	100504404	0.00382889	-2.454	DEdw/DMup_one
SASS6	chr1	100598130	100598599	0.00411898	-0.472119	NA
TRMT13	chr1	100598616	100598754	0.00431407	-2.16131	DEdw/DMup_one
DBT	chr1	100678766	100679098	0.00403729	-0.0390183	NA
RTCA	chr1	100731632	100731999	0.00326325	0.616955	NA
CDC14A	chr1	100809699	100818899	0.00508124	-0.0213299	NA
VCAM1	chr1	101185247	101185435	-0.0915015	-1.19238	NA
EXTL2	chr1	101360588	101360832	0.00290199	-0.130465	NA
SLC30A7	chr1	101361549	101361808	0.00182485	-0.919508	NA
DPH5	chr1	101491317	101491680	0.00218852	-0.535196	NA
S1PR1	chr1	101684670	101705773	-0.0280834	-0.228752	NA
COL11A1	chr1	103298937	103574587	0.0111757	4.90137	NA
RNPC3	chr1	104068487	104068913	0.00233093	-0.179896	NA
AMY2A	chr1	104160194	104160258	-0.0123596	0.721176	DEup/DMdw_one
PRMT6	chr1	106338558	107600410	0.0218365	0.224787	NA
NTNG1	chr1	107682282	108023498	0.010601	1.29695	NA
VAV3	chr1	108294097	108594286	0.00913751	-0.30429	NA
VAV3-AS1	chr1	108506642	108507301	0.00307988	-1.40378	DEdw/DMup_one
SLC25A24	chr1	108742400	108743201	0.00444982	-0.885291	NA
FAM102B	chr1	109076942	109103212	0.00475924	-0.0899673	NA
HENMT1	chr1	109200107	109204378	0.0061199	0.109259	NA
PRPF38B	chr1	109224583	109235161	0.00368071	-0.0617852	NA
FNDC7	chr1	109255313	109255377	0.00100047	-0.19608	NA
STXBP3	chr1	109289018	109289822	0.00271112	-0.288484	NA
AKNAD1	chr1	109401071	109506214	-0.000358469	3.18637	DEup/DMdw_one
GPSM2	chr1	109419534	109420038	0.00536653	-0.0834089	NA
CLCC1	chr1	109490960	109506120	0.00517278	-0.218789	NA
WDR47	chr1	109583855	109593709	0.00360715	1.25682	NA
TAF13	chr1	109618579	109618832	0.00109787	-1.24194	DEdw/DMup_one
TMEM167B	chr1	109633188	109633632	0.00365889	-0.947669	NA
ELAPOR1	chr1	109656532	109657115	0.00500238	-0.198827	NA
SARS1	chr1	109756442	109757098	0.00242568	0.000626822	NA
CELSR2	chr1	109791945	109801700	0.00652071	0.145157	NA
PSRC1	chr1	109823065	109827386	0.00818204	2.05099	NA
SORT1	chr1	109939242	109941505	0.00940907	-0.30018	NA
PSMA5	chr1	109968648	109969612	0.003333	-0.440484	NA
SYPL2	chr1	110008962	110010124	0.00716473	1.92115	NA
ATXN7L2	chr1	110026620	110026903	0.00275852	-0.0245491	NA
CYB561D1	chr1	110036545	110036943	0.00254958	-1.50541	DEdw/DMup_one
AMIGO1	chr1	110051954	110052505	0.00249342	0.216907	NA
GPR61	chr1	110082293	110082309	-0.000767226	0.400682	NA
GNAI3	chr1	110090676	110091590	0.00344288	-0.383545	NA
AMPD2	chr1	110162464	110170915	0.00566758	-0.360213	NA
GSTM2	chr1	110185961	110211137	0.0154131	-1.0456	DEdw/DMup_both
GSTM4	chr1	110198704	110199127	0.0137254	-1.78997	DEdw/DMup_both
GSTM1	chr1	110230045	110230208	0.0656763	0.033084	NA
GSTM3	chr1	110282351	110283306	0.020382	0.551463	NA
EPS8L3	chr1	110304936	110334876	0.0129783	-0.61105	DEdw/DMup_one
CSF1	chr1	110420125	110476726	0.00301806	-0.0907264	NA
AHCYL1	chr1	110527248	110528026	0.00529287	-2.09987	DEdw/DMup_one
STRIP1	chr1	110577199	110577942	0.00464833	-0.560487	NA
SLC6A17	chr1	110676116	110738339	0.0113562	4.02963	NA
KCNC4	chr1	110752256	110766012	0.00562116	-0.0377461	NA
RBM15-AS1	chr1	110880394	110881869	0.00291988	1.44863	NA
RBM15	chr1	110881905	110883952	-0.000438123	1.09249	DEup/DMdw_one
LAMTOR5-AS1	chr1	110949892	110950465	0.00316558	-0.881206	NA
LAMTOR5	chr1	110950490	110950540	0.00228047	-0.440933	NA
KCNA2	chr1	111145274	111153534	0.00540594	0.0213045	NA
KCNA3	chr1	111214785	111220208	0.0119059	-0.530583	DEdw/DMup_one
CD53	chr1	111323223	111417995	0.00880303	-0.264954	NA
LRIF1	chr1	111505881	111507051	0.00305109	0.13324	NA
CEPT1	chr1	111682227	111682830	0.00319533	-0.352799	NA
DRAM2	chr1	111682835	111683303	0.0031048	-0.195006	NA
DENND2D	chr1	111744088	111748130	0.00695771	0.485698	NA
PIFO	chr1	111889138	111889539	0.0109004	2.19792	NA
OVGP1	chr1	111970924	111970932	0.0105189	0.159741	NA
ATP5PB	chr1	111991105	111991757	0.00492613	-0.552354	NA
WDR77	chr1	111991786	111992202	0.00443854	-0.0826887	NA
C1orf162	chr1	112016557	112019558	-0.00672759	0.112952	NA
ADORA3	chr1	112046691	112058883	0.0487697	-0.0697076	DEdw/DMup_one
RAP1A	chr1	112084392	112206814	0.00101249	1.09839	NA
INKA2	chr1	112281052	112298992	0.00667037	-0.384415	NA
INKA2-AS1	chr1	112282260	112283320	0.00447087	0.503194	NA
DDX20	chr1	112298041	112298293	0.00472456	-1.68257	DEdw/DMup_one
KCND3	chr1	112438658	112532483	0.000900437	0.545224	NA
LINC01750	chr1	112532498	112533773	0.00808616	0.799721	NA
CTTNBP2NL	chr1	112938495	112939113	0.00433984	0.694183	NA
WNT2B	chr1	113008198	113052488	0.0144343	0.59803	NA
ST7L	chr1	113160875	113162571	0.00366756	-0.45936	NA
CAPZA1	chr1	113162060	113162204	-0.00225864	-0.139079	NA
MOV10	chr1	113217475	113242172	0.00350679	-0.347929	NA
RHOC	chr1	113249342	113250198	0.00481832	-0.629981	NA
PPM1J	chr1	113256885	113258149	0.00741576	-0.547813	NA
AKR7A2P1	chr1	113392142	113392807	0.0163636	1.79667	NA
SLC16A1	chr1	113473384	113499641	0.00442277	-1.20681	DEdw/DMup_one
LRIG2	chr1	113563563	113616260	0.00451784	-0.0833019	NA
MAGI3	chr1	113932382	113934070	0.00402833	-0.482292	NA
PHTF1	chr1	114301514	114302272	0.0027562	-1.1364	DEdw/DMup_one
RSBN1	chr1	114354373	114355300	0.00396265	-2.6454	DEdw/DMup_one
PTPN22	chr1	114414789	114414803	-0.0849361	-0.862948	NA
AP4B1	chr1	114447454	114447824	0.00307851	-0.185518	NA
DCLRE1B	chr1	114447863	114448421	0.00290286	0.0793185	NA
HIPK1	chr1	114471633	114472899	0.00368783	0.158597	NA
OLFML3	chr1	114525318	114544885	0.0289833	2.71729	NA
SYT6	chr1	114631671	114697434	0.0129073	1.60154	NA
TRIM33	chr1	114842467	115054264	0.00428993	-0.365504	NA
DENND2C	chr1	115212239	115212985	0.00255207	0.741089	NA
NRAS	chr1	115258729	115261338	0.00385824	0.972896	NA
SIKE1	chr1	115323075	115323462	0.00171116	-0.240644	NA
TSPAN2	chr1	115599133	115722331	0.00743406	0.318096	NA
NGF	chr1	115804952	116021968	0.00145986	2.90587	NA
VANGL1	chr1	116034580	116214345	0.0113208	0.289226	NA
NHLH2	chr1	116370719	116382550	0.0136837	2.7648	NA
SLC22A15	chr1	116454648	116520659	0.0141076	-1.56172	DEdw/DMup_both
MAB21L3	chr1	116694664	116711260	0.012004	1.80413	NA
ATP1A1	chr1	116913818	116924774	0.00380015	-1.56579	DEdw/DMup_one
ATP1A1-AS1	chr1	116961182	116961542	0.00388952	-0.571883	NA
CD58	chr1	117057865	117117719	0.00287456	-0.458004	NA
IGSF3	chr1	117142787	117210745	0.00639444	1.31807	NA
CD2	chr1	117284383	117297035	-0.00194947	-0.158041	NA
PTGFRN	chr1	117421218	117529500	0.00858402	0.0214842	NA
CD101	chr1	117529919	117530106	0.0340181	-1.02725	DEdw/DMup_both
TTF2	chr1	117602388	117603270	0.00315315	-1.03574	DEdw/DMup_one
TRIM45	chr1	117664180	117665148	0.0101312	0.399452	NA
MAN1A2	chr1	117909174	117918968	0.00359224	-1.59848	DEdw/DMup_one
TENT5C	chr1	118137812	118173108	0.00257565	-0.639567	NA
GDAP2	chr1	118471840	118472338	0.00465288	-0.196397	NA
WDR3	chr1	118472341	118472720	0.00326887	-0.80987	NA
SPAG17	chr1	118727788	118728097	0.0268471	2.07689	NA
WARS2	chr1	119682874	119683411	0.00311559	-0.338821	NA
LINC00622	chr1	120165302	120165317	0.0242885	0.864414	NA
ZNF697	chr1	120165354	120191251	0.00452416	0.103329	NA
PHGDH	chr1	120254844	120284939	0.011544	-0.923363	DEdw/DMup_one
REG4	chr1	120354492	120354560	-0.00505112	-0.679879	NA
NOTCH2	chr1	120610387	120614253	0.00442268	-0.2669	NA
FAM72B	chr1	120835192	120839391	0.00334465	-0.184424	NA
H2BP1	chr1	120904698	120906417	0.0415658	1.37146	NA
FCGR1B	chr1	120925178	120926081	0.0068501	-0.260719	NA
EMBP1	chr1	121258434	121261525	0.00440724	-0.0416795	NA
FAM72D	chr1	143913066	143915727	0.00330728	-0.61769	NA
NBPF9	chr1	144491720	144594233	-0.000238532	-0.327978	NA
PDE4DIP	chr1	144931050	145076043	0.00905234	0.18496	NA
NBPF20	chr1	145043381	146368083	0.00966754	-0.303991	NA
SEC22B	chr1	145096235	145096784	0.00372145	-0.750071	NA
NBPF10	chr1	145208944	145209108	0.0030982	-1.08434	DEdw/DMup_one
NOTCH2NLA	chr1	145209117	145210911	0.00401053	0.257871	NA
TXNIP	chr1	145437752	145439027	0.0017763	-0.932197	NA
POLR3GL	chr1	145470241	145470440	0.00239143	-0.729005	NA
ANKRD34A	chr1	145470457	145474070	0.00636219	1.47954	NA
LIX1L	chr1	145474124	145477479	0.0168995	-0.364194	DEdw/DMup_one
RBM8A	chr1	145507588	145508315	0.000557392	-0.313432	NA
PEX11B	chr1	145515252	145516637	0.00300067	0.0360853	NA
ANKRD35	chr1	145562599	145563083	0.0104997	1.8081	NA
PIAS3	chr1	145573692	145576219	0.00320861	-0.425618	NA
NUDT17	chr1	145589135	145589807	0.00430545	0.658946	NA
POLR3C	chr1	145610679	145610960	0.00211579	-0.348672	NA
RNF115	chr1	145610980	145611791	0.00704315	-1.22622	DEdw/DMup_one
CD160	chr1	145713966	145714209	-0.0116787	-0.197402	NA
GPR89A	chr1	145826491	145827224	0.00240506	0.416083	NA
NBPF12	chr1	146373490	146374673	0.00307805	-0.676518	NA
PRKAB2	chr1	146642830	146644951	0.00611386	-1.79919	DEdw/DMup_one
PDIA3P1	chr1	146649622	146650290	0.0441085	-0.780095	DEdw/DMup_one
CHD1L	chr1	146714089	146715278	0.00361074	0.443983	NA
BCL9	chr1	147070504	147097096	0.00322626	1.82326	NA
ACP6	chr1	147141842	147142918	0.00487561	0.119317	NA
GJA8	chr1	147380138	147380482	-0.00977614	2.70535	DEup/DMdw_one
GPR89B	chr1	147400354	147401087	0.0037123	-0.877191	NA
NBPF8	chr1	147715469	148001964	0.0185312	-1.56437	DEdw/DMup_both
LINC01138	chr1	147931067	148176727	0.00383887	0.286323	NA
NBPF14	chr1	148241109	148248172	0.0081708	-0.70269	NA
NBPF15	chr1	148526845	148599106	0.00515998	-2.96271	DEdw/DMup_one
PPIAL4E	chr1	148604796	148605469	0.005062	0.407074	NA
PPIAL4F	chr1	148853744	148865144	0.00516539	0.498007	NA
LSP1P5	chr1	148901724	149069735	0.0356709	0.788475	NA
LINC02591	chr1	149137505	149298943	0.0372798	2.25563	NA
FCGR1CP	chr1	149332993	149400559	0.00118555	0.213396	NA
PPIAL4A	chr1	149510935	149514592	0.0130272	1.53327	NA
LINC00623	chr1	149576409	149577421	0.00326187	-0.217901	NA
LINC00869	chr1	149605514	149672728	0.00786666	-0.571256	NA
FCGR1A	chr1	149672734	149764989	0.0173136	-1.10439	DEdw/DMup_both
H2BC18	chr1	149783524	149784024	0.00338322	0.984915	NA
H3C13	chr1	149784592	149785444	0.0028405	1.28411	NA
H2AC19	chr1	149814828	149815044	0.00242762	0.273318	NA
H2BC20P	chr1	149821901	149822108	0.00766644	0.583247	NA
H2BC21	chr1	149856812	149858377	0.00213687	0.830154	NA
H2AC20	chr1	149858410	149858994	0.00241147	-0.566369	NA
H2AC21	chr1	149859103	149860712	-0.0001413	2.74281	DEup/DMdw_one
BOLA1	chr1	149871079	149871946	0.0150932	0.587878	NA
SV2A	chr1	149885249	149889545	-0.00721837	-0.24489	NA
SF3B4	chr1	149899625	149899893	0.00218089	2.9514	NA
MTMR11	chr1	149904756	149905157	-0.00599294	-0.458146	NA
OTUD7B	chr1	149982153	149982860	0.00309385	0.423246	NA
VPS45	chr1	150038956	150039969	0.00308059	-0.426879	NA
PLEKHO1	chr1	150119098	150123754	0.00575243	-1.11138	DEdw/DMup_one
ANP32E	chr1	150185884	150207842	0.00273527	-0.28003	NA
APH1A	chr1	150241047	150242041	0.00775347	-0.578635	NA
CIART	chr1	150254365	150255361	0.00756148	2.21545	NA
MRPS21	chr1	150265868	150266689	0.0181134	-0.254596	DEdw/DMup_one
PRPF3	chr1	150293334	150294140	0.00675645	-0.852845	NA
RPRD2	chr1	150336831	150337289	0.00451759	0.475611	NA
ECM1	chr1	150479432	150479526	-0.0153098	0.0367897	DEup/DMdw_one
FALEC	chr1	150488036	150488416	0.00276068	-0.311671	NA
ADAMTSL4	chr1	150521349	150534301	0.00364696	1.22671	NA
MCL1	chr1	150551328	150552672	0.00458476	-0.870657	NA
ENSA	chr1	150601710	150602201	0.00360758	0.184059	NA
CTSS	chr1	150738172	150738174	0.0162602	-0.540384	DEdw/DMup_one
CTSK	chr1	150779740	150780800	0.0159061	-0.415895	DEdw/DMup_one
ARNT	chr1	150813615	150849425	0.00226392	0.126266	NA
SETDB1	chr1	150897697	150898928	0.0487149	-0.333335	DEdw/DMup_one
CERS2	chr1	150941440	150947950	0.00320034	-0.383196	NA
MINDY1	chr1	150967827	150980913	0.00658063	0.301858	NA
PRUNE1	chr1	150980918	150981092	0.00222717	0.200365	NA
C1orf56	chr1	151020162	151020627	0.00332307	0.184468	NA
CDC42SE1	chr1	151031767	151032139	0.00226629	1.13857	NA
MLLT11	chr1	151032142	151032352	0.00309379	-0.0875622	NA
GABPB2	chr1	151042870	151043548	0.00411693	-0.067592	NA
SEMA6C	chr1	151103525	151119373	0.0114908	1.09641	NA
TNFAIP8L2	chr1	151129159	151129915	0.00426713	-1.88505	DEdw/DMup_one
TMOD4	chr1	151148688	151148690	0.137482	-0.176837	DEdw/DMup_one
PIP5K1A	chr1	151170114	151172929	-0.00807053	0.0240726	NA
PSMD4	chr1	151226883	151227238	0.00384651	-0.636915	NA
ZNF687	chr1	151253658	151256000	0.00449626	-1.04633	DEdw/DMup_one
PI4KB	chr1	151300522	151300947	0.00277968	-0.285197	NA
RFX5	chr1	151316786	151320058	0.00278326	-1.44709	DEdw/DMup_one
SELENBP1	chr1	151345122	151346123	-0.0169496	3.2411	DEup/DMdw_both
PSMB4	chr1	151371821	151372582	0.00288478	-0.343213	NA
POGZ	chr1	151402103	151446142	0.00781254	-0.954008	NA
CGN	chr1	151482723	151509771	0.0137392	3.28267	NA
TUFT1	chr1	151509790	151513199	0.00666942	-0.308573	NA
SNX27	chr1	151584374	151585205	0.00657445	0.0608249	NA
OAZ3	chr1	151735445	151742421	0.000958794	0.712121	NA
MRPL9	chr1	151735745	151736877	0.00303054	-1.51493	DEdw/DMup_one
TDRKH	chr1	151762604	151764007	0.00521595	-0.260042	NA
LINGO4	chr1	151777646	151778920	0.00648116	0.850989	NA
RORC	chr1	151788226	151806894	0.0336639	-0.521298	DEdw/DMup_one
C2CD4D-AS1	chr1	151810460	151811963	-0.00259375	-2.55988	NA
C2CD4D	chr1	151811996	151812725	0.00383193	1.46669	NA
THEM5	chr1	151826122	151826209	-0.0650199	4.76282	DEup/DMdw_both
THEM4	chr1	151881763	151883509	0.00627561	0.832695	NA
S100A10	chr1	151964874	151966893	0.00503291	-0.0577476	NA
S100A11	chr1	151991211	152009534	-0.00416802	-0.0548028	NA
HRNR	chr1	152187450	152189051	0.0032344	1.13855	NA
FLG	chr1	152279999	152286108	0.000815508	2.44252	NA
LORICRIN	chr1	153232059	153234388	0.00295352	2.06948	NA
S100A9	chr1	153329012	153330788	0.0302282	-0.308364	DEdw/DMup_one
S100A12	chr1	153349295	153353431	-0.00476544	-0.456702	NA
S100A8	chr1	153363207	153364021	0.0595367	0.806156	NA
S100A6	chr1	153508424	153508840	0.00068551	-0.109261	NA
S100A5	chr1	153515457	153515540	0.00290371	0.881538	NA
S100A4	chr1	153517888	153518477	0.0233133	-0.111722	DEdw/DMup_one
S100A3	chr1	153520800	153522999	-0.000189249	0.308274	NA
S100A2	chr1	153538405	153543844	0.00588103	0.108386	NA
S100A16	chr1	153580092	153581947	-0.0135549	5.1133	DEup/DMdw_both
CHTOP	chr1	153606177	153606511	-0.00600559	0.384733	NA
S100A13	chr1	153606521	153606974	0.00388756	-0.071233	NA
SNAPIN	chr1	153631065	153631369	0.00302931	-0.0675839	NA
ILF2	chr1	153643318	153643529	0.00368533	0.0344649	NA
NPR1	chr1	153650830	153671104	0.00633208	4.35619	NA
INTS3	chr1	153700216	153700607	0.00269026	0.294239	NA
SLC27A3	chr1	153745007	153762472	0.00341125	-0.0410915	NA
GATAD2B	chr1	153894837	153895921	0.00399872	1.15845	NA
DENND4B	chr1	153914343	153919334	0.00365706	0.207842	NA
CRTC2	chr1	153930546	153933082	0.00465709	-1.23901	DEdw/DMup_one
SLC39A1	chr1	153935143	153940626	0.0039297	-0.491159	NA
CREB3L4	chr1	153940271	153943056	0.0115387	0.0277509	NA
JTB	chr1	153949712	153950525	0.00393223	-0.448873	NA
RAB13	chr1	153958579	153958978	0.00855071	-0.631362	NA
RPS27	chr1	153963029	153963510	0.00369083	-0.339832	NA
NUP210L	chr1	154127951	154128042	0.0769594	1.35991	NA
TPM3	chr1	154155268	154164995	0.00684527	-0.784288	NA
UBAP2L	chr1	154192843	154193852	0.00485569	-0.863837	NA
C1orf43	chr1	154192986	154193298	0.00431743	-0.334811	NA
HAX1	chr1	154244710	154245289	0.00293214	-0.528031	NA
AQP10	chr1	154293650	154293696	0.0335611	-1.30288	DEdw/DMup_both
ATP8B2	chr1	154298298	154301528	0.0037086	0.771927	NA
IL6R	chr1	154376311	154378445	0.00717802	-0.00515207	NA
SHE	chr1	154437703	154474611	0.0123236	0.364085	NA
UBE2Q1	chr1	154524597	154531565	0.00274644	-0.657647	NA
CHRNB2	chr1	154538522	154544713	0.00333094	-0.402761	NA
ADAR	chr1	154580380	154600807	0.00377586	0.664595	NA
KCNN3	chr1	154732822	154843357	0.00475441	2.38561	NA
PMVK	chr1	154904415	154910136	0.00113134	-0.202746	NA
PBXIP1	chr1	154931252	154931410	-0.00416167	-0.948362	NA
PYGO2	chr1	154931460	154934735	0.00306655	-0.68763	NA
SHC1	chr1	154942508	154947036	0.000626702	-1.34952	DEdw/DMup_one
CKS1B	chr1	154947059	154947644	0.00349734	-0.623163	NA
ZBTB7B	chr1	154971870	154990294	0.00331832	2.19241	NA
DCST2	chr1	154991817	154991861	0.0119379	1.2457	NA
ADAM15	chr1	155022988	155024332	0.0042337	-0.799772	NA
DCST1-AS1	chr1	155023536	155036578	0.00282341	0.0300422	NA
EFNA3	chr1	155034394	155058056	0.00711118	1.10457	NA
EFNA4	chr1	155036243	155036341	0.00130883	-0.379874	NA
EFNA1	chr1	155097712	155102130	0.00438241	1.39061	NA
SLC50A1	chr1	155108007	155109423	0.00157679	-0.57698	NA
DPM3	chr1	155112976	155113179	0.00318394	0.377502	NA
TRIM46	chr1	155145342	155152403	0.0124288	-0.684153	DEdw/DMup_one
KRTCAP2	chr1	155145616	155145938	0.0040255	-0.489289	NA
MUC1	chr1	155161783	155163825	-0.0030251	-0.641852	NA
MTX1	chr1	155178547	155178720	0.00372889	-0.24729	NA
THBS3	chr1	155178735	155179265	0.00308817	-0.0848439	NA
GBAP1	chr1	155197116	155197534	0.00201879	-1.65683	DEdw/DMup_one
GBA	chr1	155211735	155214884	0.00355119	-0.298782	NA
FAM189B	chr1	155220082	155225655	0.0169178	0.41357	NA
SCAMP3	chr1	155231812	155233338	0.00152732	-1.33111	DEdw/DMup_one
CLK2	chr1	155239278	155247748	0.00383411	0.100791	NA
HCN3	chr1	155246991	155247358	0.00353175	0.649336	NA
PKLR	chr1	155264318	155271212	0.00935972	1.22273	NA
FDPS	chr1	155278407	155283305	0.00191336	-0.414888	NA
RUSC1	chr1	155290354	155295433	0.00498702	-0.0789125	NA
RUSC1-AS1	chr1	155293857	155294054	0.00212951	0.344528	NA
ASH1L	chr1	155506031	155533280	0.00567806	-0.0826756	NA
MSTO1	chr1	155579732	155580328	0.00233018	-0.252177	NA
YY1AP1	chr1	155657832	155658852	0.0047566	0.181123	NA
DAP3	chr1	155658860	155659125	0.00311518	0.362929	NA
MSTO2P	chr1	155715297	155717985	0.000206339	-2.67882	DEdw/DMup_one
GON4L	chr1	155829109	155829221	0.000889986	-0.588378	NA
SYT11	chr1	155829229	155830489	0.00405786	0.0380465	NA
RIT1	chr1	155874154	155874275	-0.0124385	-0.0499981	NA
KHDC4	chr1	155904072	155904307	0.00294695	-0.206886	NA
RXFP4	chr1	155912504	155913967	0.012103	-0.942286	DEdw/DMup_one
ARHGEF2	chr1	155917709	155960915	0.00578231	0.370704	NA
SSR2	chr1	155990389	155990780	0.00609867	-0.247127	NA
UBQLN4	chr1	156022962	156023979	0.000388668	-2.19142	DEdw/DMup_one
LAMTOR2	chr1	156024041	156025174	0.00245031	-0.209587	NA
RAB25	chr1	156030808	156031183	-0.0141934	2.35841	DEup/DMdw_both
MEX3A	chr1	156046343	156052074	0.00934711	3.69985	NA
LMNA	chr1	156052081	156106171	0.00453889	-0.115821	NA
SEMA4A	chr1	156119377	156130843	0.0316308	-0.274976	DEdw/DMup_one
SLC25A44	chr1	156163672	156164052	0.00447037	-1.17968	DEdw/DMup_one
PMF1-BGLAP	chr1	156182584	156187873	0.038443	-0.12069	DEdw/DMup_one
PMF1	chr1	156182811	156183097	0.00269611	-0.345996	NA
BGLAP	chr1	156211608	156211610	0.0458076	0.221967	NA
PAQR6	chr1	156215233	156215899	0.00388811	1.62779	NA
SMG5	chr1	156251234	156251457	-0.0546254	0.0395965	DEup/DMdw_one
TMEM79	chr1	156255107	156261376	0.0406339	-0.0313157	DEdw/DMup_one
GLMP	chr1	156261396	156261425	0.117613	-0.382804	DEdw/DMup_one
CCT3	chr1	156308173	156308266	-0.00135007	-0.26896	NA
TSACC	chr1	156308270	156308442	0.00249798	1.20786	NA
MIR9-1HG	chr1	156377661	156427362	0.00854787	0.712055	NA
MEF2D	chr1	156432139	156475320	0.00421111	-0.320068	NA
IQGAP3	chr1	156542099	156542502	0.0192972	-1.29417	DEdw/DMup_both
TTC24	chr1	156546248	156549432	-0.0144091	-0.810361	NA
NAXE	chr1	156561485	156561880	-0.00163178	-0.700732	NA
HAPLN2	chr1	156593657	156595283	0.00440272	0.224055	NA
BCAN	chr1	156609980	156627576	0.022877	3.03783	NA
NES	chr1	156646292	156647260	0.0201961	3.86857	NA
CRABP2	chr1	156661647	156683132	0.00492527	-1.77542	DEdw/DMup_one
ISG20L2	chr1	156696767	156698238	-0.00995817	-0.302451	NA
MRPL24	chr1	156710798	156711358	0.0015282	0.181336	NA
HDGF	chr1	156720747	156736954	0.00373186	-0.819931	NA
PRCC	chr1	156737035	156738013	0.00303425	-0.527627	NA
NTRK1	chr1	156783523	156849801	0.00715061	1.37969	NA
SH2D2A	chr1	156786600	156786724	0.00333911	-0.261128	NA
INSRR	chr1	156811464	156829692	0.0195978	2.87356	NA
PEAR1	chr1	156859637	156878649	0.0118294	-0.481278	DEdw/DMup_one
LRRC71	chr1	156890243	156897796	0.00744171	0.781478	NA
ARHGEF11	chr1	157014129	157016377	0.00227854	-0.248919	NA
ETV3L	chr1	157069577	157070731	0.0254694	0.56811	NA
ETV3	chr1	157107749	157248608	0.00621051	-0.560007	NA
FCRL5	chr1	157490505	157491079	0.00551958	-2.80585	DEdw/DMup_one
FCRL3	chr1	157660284	157679018	-0.0131983	-0.143329	NA
FCRL2	chr1	157738449	157747980	-0.0160451	0.321784	DEup/DMdw_one
FCRL1	chr1	157789661	157789663	0.0368419	-0.640275	DEdw/DMup_one
CD1D	chr1	158144786	158154810	0.00987229	1.16934	NA
CD1A	chr1	158223920	158223935	-0.0491153	-5.74895	NA
CD1C	chr1	158259913	158259979	0.0448858	0.720777	NA
CD1B	chr1	158300568	158300649	0.0365357	0.559919	NA
CD1E	chr1	158322840	158322846	0.00648691	0.240061	NA
PYHIN1	chr1	158900087	158921897	-0.0113595	-0.125411	NA
IFI16	chr1	158968821	158969943	0.015412	1.21786	NA
AIM2	chr1	159046377	159047178	-0.058866	-2.16322	NA
FCER1A	chr1	159258876	159258878	-0.0104382	0.74587	DEup/DMdw_one
DUSP23	chr1	159750416	159751353	0.00368395	0.1087	NA
FCRL6	chr1	159771776	159771859	-0.0692476	0.345068	DEup/DMdw_one
SLAMF8	chr1	159796385	159805833	-0.0180259	0.0138664	DEup/DMdw_one
SNHG28	chr1	159824006	159825011	0.00431468	3.03789	NA
CFAP45	chr1	159869901	159870143	0.0384102	-1.29625	DEdw/DMup_both
TAGLN2	chr1	159891949	159895398	0.00131965	-0.0128959	NA
IGSF9	chr1	159899432	159915797	0.0047888	2.1687	NA
PIGM	chr1	160001295	160001989	0.00272358	-0.316187	NA
KCNJ10	chr1	160040128	160040668	0.0111089	-0.179524	DEdw/DMup_one
KCNJ9	chr1	160053721	160054738	-0.00198635	0.0152831	NA
IGSF8	chr1	160068040	160068430	0.00607161	0.293167	NA
ATP1A2	chr1	160085391	160085659	-0.0309568	4.97422	DEup/DMdw_both
ATP1A4	chr1	160121411	160146397	-0.0347261	-0.63032	NA
CASQ1	chr1	160159669	160171149	0.0107936	-0.961978	DEdw/DMup_one
PEA15	chr1	160175132	160175702	0.00654494	0.76284	NA
DCAF8	chr1	160231755	160254935	0.00416101	-0.682726	NA
PEX19	chr1	160254942	160255805	-0.0134995	-0.269659	NA
NCSTN	chr1	160312082	160313195	0.00399811	0.742441	NA
COPA	chr1	160313220	160313338	0.0037895	-0.181781	NA
NHLH1	chr1	160336993	160340843	0.00260039	0.00460075	NA
VANGL2	chr1	160368748	160389386	0.00399463	1.03668	NA
SLAMF6	chr1	160492961	160492992	-0.0172086	2.81904	DEup/DMdw_both
CD84	chr1	160580289	160580319	0.00296437	-0.191314	NA
SLAMF1	chr1	160607886	160607888	0.000362964	0.28482	NA
CD48	chr1	160681529	160682009	0.00429553	-0.230785	NA
SLAMF7	chr1	160696463	160696534	0.031199	0.0127185	NA
LY9	chr1	160765918	160771953	-0.00955587	0.0944473	NA
CD244	chr1	160832520	160832663	-0.00625523	0.275528	NA
ITLN1	chr1	160864704	160865157	0.00084745	0.221651	NA
ITLN2	chr1	160951785	160952052	0.021199	2.90311	NA
F11R	chr1	160986189	161011593	0.0050658	-0.614533	NA
TSTD1	chr1	161007602	161008773	-0.000565408	-0.149018	NA
ARHGAP30	chr1	161038505	161039696	0.00572233	1.38176	NA
NECTIN4	chr1	161049346	161061411	0.0232151	3.18442	NA
KLHDC9	chr1	161068062	161068801	-0.000489029	0.837983	NA
NIT1	chr1	161087722	161088112	0.00329021	-0.0884129	NA
PFDN2	chr1	161087865	161087883	0.0038569	-0.00560766	NA
DEDD	chr1	161102320	161111107	0.00374237	-0.0492694	NA
USP21	chr1	161128530	161132160	0.0047984	0.39918	NA
PPOX	chr1	161136001	161137245	0.00349694	-0.530949	NA
B4GALT3	chr1	161147061	161147451	0.00436598	-0.668021	NA
ADAMTS4	chr1	161167046	161168958	-0.0119172	-0.209403	NA
NDUFS2	chr1	161171784	161172256	0.0060159	-0.48236	NA
FCER1G	chr1	161183697	161185097	0.0200577	-0.157396	DEdw/DMup_one
APOA2	chr1	161190889	161193992	0.0160043	-1.06684	DEdw/DMup_both
TOMM40L	chr1	161195132	161195218	0.0111715	0.160692	NA
PCP4L1	chr1	161228454	161232021	0.0166835	2.73204	NA
MPZ	chr1	161275247	161276241	0.000713513	-0.273689	NA
SDHC	chr1	161282889	161284451	0.0081068	-0.940069	NA
FCGR2A	chr1	161409529	161475873	-0.0168506	-0.486168	NA
HSPA6	chr1	161492586	161500752	0.0126943	2.20373	NA
FCGR3A	chr1	161520300	161520653	-0.0975941	0.400981	DEup/DMdw_one
FCGR2C	chr1	161563320	161563414	0.00120873	1.18686	NA
HSPA7	chr1	161575534	161582660	-0.0117847	-1.00743	NA
FCGR3B	chr1	161591017	161601955	-0.00195999	1.75351	DEup/DMdw_one
FCGR2B	chr1	161631799	161631890	0.00528103	0.169349	NA
RPL31P11	chr1	161654989	161655125	-0.0121113	1.94938	DEup/DMdw_both
FCRLB	chr1	161691910	161697628	0.00470231	0.808749	NA
DUSP12	chr1	161719414	161720076	0.00343679	-1.34127	DEdw/DMup_one
OLFML2B	chr1	161947949	161994131	-0.00133774	-0.306865	NA
NOS1AP	chr1	162039450	162337321	0.00662572	3.21002	NA
SH2D1B	chr1	162381638	162381708	-0.0609677	0.014304	DEup/DMdw_one
UHMK1	chr1	162467599	162468027	0.00232357	-0.0476492	NA
UAP1	chr1	162530856	162531853	0.00417892	-1.53277	DEdw/DMup_one
DDR2	chr1	162601751	162729698	-0.00856489	0.683331	NA
HSD17B7	chr1	162760250	162792646	0.00387094	-0.00392472	NA
RGS5	chr1	163291479	163291635	0.00373426	0.235909	NA
NUF2	chr1	163291675	163412987	-0.00175236	-1.46113	NA
PBX1	chr1	164290197	164769021	0.00147608	1.37028	NA
MGST3	chr1	165599041	165600574	0.00604888	-0.294252	NA
ALDH9A1	chr1	165664630	165667941	0.0109201	-0.314728	DEdw/DMup_one
TMCO1	chr1	165737832	165797683	0.00375544	-0.124985	NA
UCK2	chr1	165796653	165811988	-0.012117	0.327282	DEup/DMdw_one
FAM78B	chr1	166039589	166136552	0.0080839	2.99561	NA
POGK	chr1	166765917	166809344	0.00319444	-0.295134	NA
TADA1	chr1	166844627	166853834	0.017757	-1.06536	DEdw/DMup_both
ILDR2	chr1	166889776	166944684	0.0245711	-0.935421	DEdw/DMup_one
GPA33	chr1	167059335	167059366	0.00717604	0.189271	NA
STYXL2	chr1	167074893	167098095	0.000222506	3.98216	NA
POU2F1	chr1	167131959	167191361	0.00526096	-0.548584	NA
CD247	chr1	167408508	167488507	0.0140135	0.0314993	NA
CREG1	chr1	167522469	167523070	0.00376838	-0.393118	NA
RCSD1	chr1	167599194	167604894	0.00354944	0.620767	NA
MPZL1	chr1	167682603	167766196	0.00916006	0.902865	NA
ADCY10	chr1	167789396	167882541	0.00952277	2.13151	NA
MPC2	chr1	167905027	167906801	0.00463365	-0.461179	NA
DCAF6	chr1	167905643	168025722	-0.0153853	-0.866264	NA
GPR161	chr1	168105316	168107392	0.008321	0.930291	NA
TIPRL	chr1	168147963	168148637	0.00269555	-0.391217	NA
SFT2D2	chr1	168194945	168195255	0.00427025	-1.01338	DEdw/DMup_one
TBX19	chr1	168195264	168197141	0.000526635	-0.623743	NA
XCL2	chr1	168513478	168513568	-0.0460549	0.324491	DEup/DMdw_one
XCL1	chr1	168545503	168545593	-0.0994255	-1.31858	NA
ATP1B1	chr1	169074243	169079681	0.0051385	-0.258211	NA
CCDC181	chr1	169395668	169429973	0.0152323	-0.226121	DEdw/DMup_one
SLC19A2	chr1	169454558	169455577	0.00310486	-1.30916	DEdw/DMup_one
F5	chr1	169555445	169556313	-0.0125062	-0.262766	NA
C1orf112	chr1	169631733	169764347	-0.0044303	0.0567362	NA
SELL	chr1	169681312	169681428	0.00344032	-0.751609	NA
SELE	chr1	169703335	169703349	0.031851	3.37082	NA
METTL18	chr1	169763973	169764128	0.00327359	-0.507497	NA
SCYL3	chr1	169838031	169866028	0.00229927	0.872388	NA
KIFAP3	chr1	169930127	170043997	0.00417149	0.545718	NA
GORAB	chr1	170499416	170501370	-0.000145364	-0.473011	NA
PRRX1	chr1	170628959	170640678	0.0148535	-0.612561	DEdw/DMup_one
FMO1	chr1	171217179	171217190	-0.184936	0.318204	DEup/DMdw_one
FMO4	chr1	171282606	171282608	0.0270331	0.079238	NA
PRRC2C	chr1	171454517	171455239	0.00339125	-0.561003	NA
VAMP4	chr1	171710845	171711607	0.00394261	-2.6935	DEdw/DMup_one
DNM3	chr1	171809803	172360228	0.00511318	0.149079	NA
DNM3OS	chr1	172114038	172114069	-0.00781339	-1.14721	NA
PIGC	chr1	172412867	172413281	0.00444383	-0.558832	NA
SUCO	chr1	172501910	172502545	0.00340214	-0.862905	NA
FASLG	chr1	172628486	172717762	-0.0876276	0.883108	DEup/DMdw_one
TNFSF18	chr1	173092322	173092333	0.103814	3.37181	NA
TNFSF4	chr1	173175327	173176524	0.0314904	-0.315197	DEdw/DMup_one
PRDX6	chr1	173446413	173447105	0.00369612	-0.056681	NA
KLHL20	chr1	173683985	173684403	0.0040165	-0.862032	NA
CENPL	chr1	173793288	173793782	0.00277537	-0.292549	NA
DARS2	chr1	173793799	173794095	0.00306001	0.224872	NA
GAS5	chr1	173837120	173837122	-0.00618237	-0.26312	NA
ZBTB37	chr1	173837172	173839887	0.00300958	-1.16562	DEdw/DMup_one
SERPINC1	chr1	173883832	173887625	0.0073187	0.105113	NA
RC3H1	chr1	173990805	173991849	0.00294805	1.59139	NA
RABGAP1L	chr1	174128296	174933594	0.00142323	0.250977	NA
CACYBP	chr1	174967316	174969624	0.00199039	-0.515539	NA
MRPS14	chr1	174992365	174992862	0.00250976	0.201915	NA
TNN	chr1	175036362	175116201	-0.00446837	4.47865	DEup/DMdw_one
KIAA0040	chr1	175116212	175190991	0.00589177	0.065538	NA
TNR	chr1	175308037	175714443	0.018431	-0.150551	DEdw/DMup_one
COP1	chr1	176134627	176177901	0.00276051	-0.754	NA
SEC16B	chr1	177833282	178025101	0.00773494	-0.435143	NA
CRYZL2P	chr1	178006830	178007143	0.0128384	-0.0292841	DEdw/DMup_one
RASAL2-AS1	chr1	178062419	178065181	0.0164397	0.200728	NA
RASAL2	chr1	178062807	178310784	-0.000310866	-1.13527	NA
TEX35	chr1	178455799	178456286	0.0366796	2.18071	NA
C1orf220	chr1	178511362	178550933	0.00443148	1.87222	NA
RALGPS2	chr1	178693968	178695075	0.0071259	-1.20239	DEdw/DMup_one
FAM20B	chr1	178991158	178996531	0.00787981	-2.1607	DEdw/DMup_one
TOR3A	chr1	179051075	179051948	0.00355995	-0.675463	NA
ABL2	chr1	179198163	179199200	0.00271213	1.31153	NA
SOAT1	chr1	179262421	179263321	0.00192651	0.0983183	NA
AXDND1	chr1	179334794	179335338	0.00329825	3.153	NA
TOR1AIP2	chr1	179782050	179847106	-0.00189061	-0.541703	NA
TOR1AIP1	chr1	179851482	179852371	0.00292341	-0.766986	NA
CEP350	chr1	179923716	179924419	0.00379048	-1.58756	DEdw/DMup_one
QSOX1	chr1	180100849	180161453	-0.00243629	0.0403029	NA
LHX4	chr1	180198076	180235812	0.00961281	-0.273984	NA
ACBD6	chr1	180471325	180491531	0.00233344	-0.76651	NA
XPR1	chr1	180551367	180601816	0.00256528	-0.680012	NA
KIAA1614	chr1	180881316	180925389	0.0130086	1.38435	NA
STX6	chr1	180988875	180992149	0.00517763	-0.221349	NA
IER5	chr1	181057503	181110846	0.00305303	-0.610756	NA
CACNA1E	chr1	181382290	181767893	0.0098046	-1.90745	DEdw/DMup_one
GLUL	chr1	182197860	182363061	0.00644272	-0.492541	NA
RNASEL	chr1	182558315	182559239	0.00107692	-0.355127	NA
RGS16	chr1	182569370	182573990	-0.00829602	0.750572	NA
LINC01686	chr1	182583891	182584600	0.00151585	1.03744	NA
NPL	chr1	182721411	182759097	0.0070767	-1.27464	DEdw/DMup_one
DHX9	chr1	182808312	182810798	-0.00462026	0.0602405	NA
LAMC1	chr1	182990932	183094615	0.00762393	-0.252497	NA
NMNAT2	chr1	183385886	183387664	0.014147	0.267995	NA
SMG7-AS1	chr1	183440351	183441295	0.00379675	1.5961	NA
SMG7	chr1	183441323	183442255	0.00477661	-0.0260096	NA
NCF2	chr1	183537806	183562036	0.0275306	-0.149065	DEdw/DMup_one
ARPC5	chr1	183604106	183605142	0.00441453	-0.586548	NA
RGL1	chr1	183605157	183791764	0.00267851	0.030912	NA
COLGALT2	chr1	183914158	184006766	0.00833507	0.182928	NA
TSEN15	chr1	184020781	184122931	0.00411289	-0.360942	NA
C1orf21	chr1	184355415	184473342	0.00448483	0.665393	NA
EDEM3	chr1	184633223	184724438	0.0101226	-0.255642	DEdw/DMup_one
NIBAN1	chr1	184852793	184943777	0.000580274	-0.635484	NA
RNF2	chr1	185014369	185015220	0.00688293	-0.219441	NA
TRMT1L	chr1	185073833	185126257	0.00319142	-0.297177	NA
SWT1	chr1	185126155	185126705	0.00167751	-0.630028	NA
IVNS1ABP	chr1	185285329	185286735	0.00284381	-0.186999	NA
HMCN1	chr1	185702383	185707214	0.00418584	2.2771	NA
TPR	chr1	186344124	186344867	0.00379931	-0.578889	NA
ODR4	chr1	186344889	186345405	0.00514686	-0.598152	NA
PTGS2	chr1	186645670	186653487	0.0122595	-0.356777	DEdw/DMup_one
PLA2G4A	chr1	186796377	186796451	0.00280112	-1.57287	DEdw/DMup_one
RGS2	chr1	192776157	192779620	0.0116657	-0.161053	DEdw/DMup_one
UCHL5	chr1	192947830	193029271	0.00368103	0.267974	NA
RO60	chr1	193028548	193029118	0.00363205	-0.999802	NA
GLRX2	chr1	193074174	193074778	0.00264931	-0.216332	NA
CDC73	chr1	193090169	193160768	0.00401725	-0.623739	NA
B3GALT2	chr1	193155782	194400656	-0.00127391	-0.415224	NA
CFH	chr1	196619162	196621004	0.00445586	0.41376	NA
ZBTB41	chr1	197168801	197170123	0.00117897	0.0668676	NA
CRB1	chr1	197170153	197440306	0.0035667	1.02892	NA
DENND1B	chr1	197743931	197744788	0.00273261	-0.676329	NA
C1orf53	chr1	197871588	197872299	0.00329637	-1.68687	DEdw/DMup_one
NEK7	chr1	198125391	198290092	0.00225561	0.813305	NA
PTPRC	chr1	198590635	198649238	-0.0298551	0.827373	DEup/DMdw_one
MIR181A1HG	chr1	198796676	198918671	-0.00950104	-0.609482	NA
NR5A2	chr1	199552233	200120075	0.00875082	5.64749	NA
LINC00862	chr1	200271276	200337471	0.0165281	1.81302	NA
ZNF281	chr1	200378899	200422607	0.00215785	-1.02348	DEdw/DMup_one
KIF14	chr1	200589552	200590124	0.00327304	-0.589508	NA
DDX59	chr1	200635066	200639384	0.00509237	-0.539786	NA
CAMSAP2	chr1	200707849	200708948	0.00308956	0.439637	NA
GPR25	chr1	200838630	200846249	0.071192	-0.0928204	DEdw/DMup_one
INAVA	chr1	200860076	200881270	0.00606218	2.88933	NA
KIF21B	chr1	200969623	200993247	0.00535745	1.68754	NA
ASCL5	chr1	201083116	201084567	0.0273323	1.6455	NA
TMEM9	chr1	201106198	201140504	0.00136393	-0.267037	NA
IGFN1	chr1	201161150	201196267	-0.0190238	4.48788	DEup/DMdw_both
TNNT2	chr1	201347895	201347961	-0.02182	3.51087	DEup/DMdw_both
LAD1	chr1	201368199	201374704	0.00859755	2.61561	NA
PHLDA3	chr1	201435204	201446068	0.0100121	-0.85057	DEdw/DMup_one
CSRP1	chr1	201450880	201476620	0.00802262	-0.381625	NA
RPS10P7	chr1	201505172	201515428	0.00787837	-0.648063	NA
NAV1	chr1	201572158	201757794	0.00401621	0.186556	NA
IPO9	chr1	201798213	201798698	0.00541904	-0.172757	NA
LMOD1	chr1	201869017	201869093	0.000885815	1.14284	NA
TIMM17A	chr1	201924336	201925053	0.00282725	-1.33721	DEdw/DMup_one
RNPEP	chr1	201951754	201952579	0.00384836	-0.27212	NA
ELF3	chr1	201979420	201983218	-0.000795624	-0.828555	NA
GPR37L1	chr1	202091159	202102453	0.0216093	2.16668	NA
ARL8A	chr1	202113151	202114143	0.00519509	-0.583618	NA
PTPN7	chr1	202130663	202132745	0.0396869	0.587168	NA
PTPRVP	chr1	202159463	202159540	-0.0473659	0.786611	DEup/DMdw_one
LGR6	chr1	202162208	202287853	-0.000992637	-0.475797	NA
UBE2T	chr1	202311043	202311312	-0.00402694	-0.645131	NA
PPP1R12B	chr1	202317657	202532074	0.00297061	-1.19429	DEdw/DMup_one
SYT2	chr1	202569499	202679769	0.00223831	-0.07053	NA
KDM5B	chr1	202776003	202777727	0.00323753	-0.69539	NA
PCAT6	chr1	202779790	202780684	0.0049255	0.458527	NA
ACTG1P25	chr1	202830061	202830923	0.00755545	1.88826	NA
RABIF	chr1	202857683	202858394	0.00552404	-0.107836	NA
KLHL12	chr1	202896204	202896524	0.00267817	-0.507247	NA
ADIPOR1	chr1	202926879	202928022	0.00383229	0.0361574	NA
CYB5R1	chr1	202933745	202936252	0.00152653	-0.373456	NA
TMEM183A	chr1	202976465	202977028	0.00367817	0.587584	NA
PPFIA4	chr1	202995472	203044863	0.0134082	-1.88931	DEdw/DMup_both
ADORA1	chr1	203094868	203115930	0.00308298	0.817727	NA
CHI3L1	chr1	203155883	203155939	0.0248732	0.741559	NA
CHIT1	chr1	203192604	203247808	0.0270143	1.34768	NA
BTG2	chr1	203274565	203296929	0.00706146	-0.298019	NA
ATP2B4	chr1	203595047	203681384	0.00595927	0.849633	NA
LAX1	chr1	203738679	203738698	-0.102664	-3.55642	NA
ZC3H11A	chr1	203764568	203765293	0.00355095	-1.49222	DEdw/DMup_one
SNRPE	chr1	203830507	203830901	0.00229398	-0.250319	NA
SOX13	chr1	204042245	204044644	0.00407775	0.612343	NA
ETNK2	chr1	204117765	204121116	0.0122663	-0.759274	DEdw/DMup_one
PLEKHA6	chr1	204225883	204333706	0.0162194	1.29292	NA
PPP1R15B	chr1	204380313	204381159	0.00364772	-0.826611	NA
PIK3C2B	chr1	204401361	204464086	0.00191622	-1.29395	DEdw/DMup_one
MDM4	chr1	204485086	204531744	-0.000991285	-1.17715	NA
LRRN2	chr1	204588286	204654885	0.0101029	-0.15782	DEdw/DMup_one
NFASC	chr1	204797461	204978334	-0.00333156	4.01166	DEup/DMdw_one
CNTN2	chr1	205011226	205039153	0.000848769	0.0603176	NA
RBBP5	chr1	205065525	205065774	0.00366527	4.92525	NA
DSTYK	chr1	205179963	205181582	0.00919226	-0.709785	NA
TMCC2	chr1	205196791	205238546	0.000529191	0.668419	NA
NUAK2	chr1	205276222	205291035	0.0060466	-1.24421	DEdw/DMup_one
LEMD1-AS1	chr1	205342339	205342431	-0.0171591	0.665264	DEup/DMdw_one
CDK18	chr1	205473877	205498590	0.0158649	0.0767513	NA
MFSD4A	chr1	205537678	205561473	0.00895244	-0.0973108	NA
ELK4	chr1	205600493	205649611	0.00426236	-0.873856	NA
SLC45A3	chr1	205628546	205650109	-0.00697219	0.653698	NA
NUCKS1	chr1	205688739	205719345	0.00443287	-0.269484	NA
RAB29	chr1	205743900	205744668	0.0042434	1.04888	NA
SLC41A1	chr1	205774638	205783010	0.00187978	-0.864713	NA
PM20D1	chr1	205818898	205819191	0.044486	0.808498	NA
SLC26A9	chr1	205897791	205913423	-0.00965479	5.65168	DEup/DMdw_one
FAM72A	chr1	206135444	206138533	0.00325355	-0.337179	NA
AVPR1B	chr1	206223088	206227312	-0.00113057	0.461679	NA
IKBKE	chr1	206629165	206643796	0.0331991	-0.304244	DEdw/DMup_one
RASSF5	chr1	206677341	206762042	0.00385467	1.78649	NA
EIF2D	chr1	206785804	206786030	0.0044682	-0.629978	NA
DYRK3	chr1	206808523	206832044	0.0028794	1.6228	NA
MAPKAPK2	chr1	206856695	206859651	0.00277002	-0.565223	NA
IL10	chr1	206943515	206946188	0.0661843	0.643873	NA
IL19	chr1	206970659	206972275	0.0175599	-0.266929	DEdw/DMup_one
IL20	chr1	207038405	207039367	0.00537395	3.20197	NA
FCMR	chr1	207082693	207083202	0.0643795	0.299015	NA
PIGR	chr1	207117184	207120042	-0.00634739	1.9161	DEup/DMdw_one
C1orf116	chr1	207192324	207201101	-0.00536596	0.678895	NA
YOD1	chr1	207224089	207226468	0.00230495	-1.80442	DEdw/DMup_one
PFKFB2	chr1	207226474	207226842	0.00671234	-1.83801	DEdw/DMup_one
C4BPA	chr1	207276714	207277467	0.0462309	-0.294099	DEdw/DMup_one
CD55	chr1	207494276	207495849	0.007978	0.357082	NA
CR2	chr1	207626344	207628616	0.00547377	0.536507	NA
CR1	chr1	207668952	207673982	0.0141133	-0.595881	DEdw/DMup_one
CR1L	chr1	207817629	207846863	0.0105296	1.13598	NA
CD46	chr1	207921821	207928947	0.00531622	-1.00761	DEdw/DMup_one
CD34	chr1	208041862	208137183	0.0106144	0.328811	NA
PLXNA2	chr1	208171350	208418016	0.00260371	-0.287429	NA
LAMB3	chr1	209800843	209827638	0.00322813	0.613572	NA
G0S2	chr1	209848443	209849504	0.0247764	0.15369	NA
TRAF3IP3	chr1	209920953	209943218	0.021143	-0.13022	DEdw/DMup_one
C1orf74	chr1	209957721	209958167	0.00309501	0.530064	NA
IRF6	chr1	209979019	209979666	0.00873777	0.360535	NA
UTP25	chr1	210001055	210001428	0.00199379	-1.11783	DEdw/DMup_one
SYT14	chr1	210111161	210112156	0.015295	1.77798	NA
HHAT	chr1	210465567	210607801	0.00598949	0.15023	NA
KCNH1	chr1	210856768	211307675	0.00237486	2.25094	NA
RCOR3	chr1	211380406	211434134	0.00244813	0.00246803	NA
TRAF5	chr1	211497966	211526769	0.00160134	-0.224121	NA
LINC00467	chr1	211547929	211590293	-0.00377132	-0.0605913	NA
RD3	chr1	211649069	211689104	0.0193773	3.14346	NA
SLC30A1	chr1	211751121	211753177	0.00395269	-1.07375	DEdw/DMup_one
NEK2	chr1	211828239	211872713	0.00434406	-1.74399	DEdw/DMup_one
LPGAT1	chr1	212003431	212004280	0.00511847	-1.63464	DEdw/DMup_one
DTL	chr1	212208837	212208957	0.00319227	-2.65361	DEdw/DMup_one
INTS7	chr1	212208985	212209364	0.00347422	-0.474495	NA
PPP2R5A	chr1	212457206	212459694	0.00263208	-3.33215	DEdw/DMup_one
PACC1	chr1	212587591	212589073	0.00284193	-0.546037	NA
NENF	chr1	212602147	212656791	0.00291095	-0.0656865	NA
ATF3	chr1	212684936	212783086	0.00289731	-0.428831	NA
FAM71A	chr1	212803709	212830488	-0.00408286	3.01734	DEup/DMdw_one
BATF3	chr1	212839092	212874635	0.0069158	-0.570707	NA
NSL1	chr1	212964866	212965150	0.00154145	0.140837	NA
TATDN3	chr1	212965179	212965347	0.00101716	0.234409	NA
FLVCR1-DT	chr1	213031359	213031537	0.00343519	1.40315	NA
FLVCR1	chr1	213031543	213032119	0.00601641	-0.59844	NA
VASH2	chr1	213090202	213154583	0.00575727	-1.48714	DEdw/DMup_one
ANGEL2	chr1	213188519	213189261	0.00406963	-0.599319	NA
RPS6KC1	chr1	213224611	213562958	0.00246763	-0.251027	NA
SMYD2	chr1	214360607	214491561	0.00336521	0.127262	NA
PTPN14	chr1	214557165	214725528	0.00445159	1.33826	NA
CENPF	chr1	214776256	214926947	0.00130344	-0.692216	NA
KCTD3	chr1	215740507	215741266	0.00974046	-0.378097	NA
USH2A	chr1	215813842	215923005	0.00157257	4.70216	NA
GPATCH2	chr1	217591581	217804477	0.00361415	-0.255672	NA
RRP15	chr1	218337780	218458684	0.011634	-0.533962	DEdw/DMup_one
TGFB2	chr1	218518467	218524571	0.0274652	2.29298	NA
LYPLAL1-DT	chr1	219347007	219347157	0.00562147	1.03199	NA
LYPLAL1	chr1	219347163	219347572	0.00651203	-0.552786	NA
SLC30A10	chr1	220101064	220132148	0.00406586	1.10103	NA
EPRS1	chr1	220219416	220219833	0.00291874	0.0429127	NA
BPNT1	chr1	220263002	220263526	0.00465418	-0.290309	NA
IARS2	chr1	220267314	220267934	0.00619937	-0.195185	NA
RAB3GAP2	chr1	220332033	220552109	0.00379576	-0.512264	NA
MARK1	chr1	220636441	220702348	0.00444765	1.00158	NA
C1orf115	chr1	220863406	220864322	0.0168766	-0.151149	DEdw/DMup_one
MTARC2	chr1	220921411	220922176	0.00899773	0.0216996	NA
MTARC1	chr1	220959555	220992272	0.0108221	-0.349819	DEdw/DMup_one
HLX	chr1	221047544	221274026	0.0109408	-0.984872	DEdw/DMup_one
DUSP10	chr1	221737150	222135196	0.00106279	-0.643084	NA
HHIPL2	chr1	222544692	222638973	0.00696937	1.68186	NA
TAF1A	chr1	222763021	222763270	0.0029005	1.77224	NA
MIA3	chr1	222790947	222817671	0.00274041	-0.34016	NA
AIDA	chr1	222885326	222886230	0.00583957	-0.546418	NA
BROX	chr1	222885899	222885954	0.000876684	-2.11169	DEdw/DMup_one
DISP1	chr1	222986438	222988561	0.0140726	-0.841291	DEdw/DMup_one
TLR5	chr1	223210730	223317466	0.00688904	1.61807	NA
SUSD4	chr1	223536842	223538628	0.00567261	-0.406175	NA
CAPN8	chr1	223715186	223853971	-0.00336074	0.676915	NA
CAPN2	chr1	223887655	223959620	0.00307411	0.173589	NA
TP53BP2	chr1	223981122	224052008	0.00422387	0.637077	NA
FBXO28	chr1	224180262	224302472	0.00406535	-0.50607	NA
DEGS1	chr1	224345286	224400673	0.0111377	0.0540923	NA
NVL	chr1	224517729	224528878	-0.000659019	-0.36983	NA
CNIH4	chr1	224544523	224545224	0.00444072	-0.227661	NA
WDR26	chr1	224621551	224698081	0.00730945	-0.587001	NA
CNIH3	chr1	224803411	224927338	0.00493105	-0.70418	NA
DNAH14	chr1	225117220	225117781	0.0163183	0.0591196	NA
LBR	chr1	225614721	225616512	0.00348989	-0.648939	NA
ENAH	chr1	225662765	225865738	0.00625961	0.854265	NA
SRP9	chr1	225965330	225965734	0.00247395	0.166313	NA
EPHX1	chr1	225996636	225998233	0.00720623	-0.507294	NA
TMEM63A	chr1	226065636	226070898	0.0045423	-0.879272	NA
LEFTY1	chr1	226074351	226112033	0.0153855	-0.0380214	DEdw/DMup_one
PYCR2	chr1	226112054	226112598	0.00560405	0.192285	NA
LEFTY2	chr1	226124551	226132900	0.0276662	-0.587342	DEdw/DMup_one
SDE2	chr1	226186803	226187877	0.00346583	-1.71821	DEdw/DMup_one
H3-3A	chr1	226249041	226251022	0.00840718	0.618841	NA
H3P6	chr1	226251069	226310476	0.00650452	6.7562	NA
ACBD3	chr1	226374035	226374760	0.00388289	-0.686255	NA
MIXL1	chr1	226398023	226411955	0.0078629	1.81749	NA
LIN9	chr1	226442834	226499115	0.00440852	0.123192	NA
PARP1	chr1	226583422	226596669	0.000183732	0.0902796	NA
STUM	chr1	226681483	226814489	0.00360302	4.06059	NA
ITPKB	chr1	226825381	226926553	0.00658441	-0.560351	NA
PSEN2	chr1	226997675	227058906	0.00136494	-0.491469	NA
COQ8A	chr1	227127069	227164237	0.00236331	0.284756	NA
CDC42BPA	chr1	227308457	227508864	0.00762305	1.51897	NA
ZNF678	chr1	227694186	227751635	0.0285111	-0.972192	DEdw/DMup_one
SNAP47	chr1	227916425	227963185	0.00378045	-0.256261	NA
JMJD4	chr1	227922904	227923422	0.00457275	0.278183	NA
PRSS38	chr1	227974428	228027596	0.0023171	4.28383	NA
WNT9A	chr1	228112950	228161576	0.0097084	0.481205	NA
ARF1	chr1	228247170	228273109	0.00127635	-0.203462	NA
C1orf35	chr1	228289669	228291184	2.11921e-05	0.0171019	NA
MRPL55	chr1	228295368	228297276	0.00241564	-1.1466	DEdw/DMup_one
GUK1	chr1	228323989	228328560	0.00384096	-0.298176	NA
GJC2	chr1	228345377	228346700	-0.0011699	1.49841	DEup/DMdw_one
IBA57	chr1	228345444	228362691	0.00990358	-0.800818	NA
OBSCN-AS1	chr1	228399471	228404361	0.0243931	-0.0805503	DEdw/DMup_one
OBSCN	chr1	228404366	228567121	-0.00338073	-0.416813	NA
TRIM11	chr1	228582428	228595681	0.00309944	-1.15533	DEdw/DMup_one
TRIM17	chr1	228603706	228604352	0.00403017	1.59222	NA
H3-4	chr1	228612580	228625696	0.00212264	0.898365	NA
H2AW	chr1	228633382	228645635	0.00890875	-0.117374	NA
H2BU1	chr1	228645687	228647551	0.00488206	-1.23452	DEdw/DMup_one
RNF187	chr1	228674346	228679688	0.0059201	-0.304684	NA
RHOU	chr1	228782260	228986254	0.00564779	-0.207448	NA
RAB4A	chr1	229359404	229407137	0.00927899	-0.107672	NA
CCSAP	chr1	229460524	229478935	0.00286586	-3.27584	DEdw/DMup_one
ACTA1	chr1	229542722	229570951	0.0187312	0.678001	NA
NUP133	chr1	229643713	229644293	0.00328211	-0.160074	NA
ABCB10	chr1	229693772	229696905	0.00469154	0.889241	NA
TAF5L	chr1	229730341	229761887	0.00296259	-0.398795	NA
URB2	chr1	229761889	229831621	0.00152889	-0.751136	NA
GALNT2	chr1	230080198	230416881	0.0129338	-0.644346	DEdw/DMup_one
PGBD5	chr1	230468504	230562702	0.0144143	1.81058	NA
COG2	chr1	230778077	230778593	0.00342494	-0.136035	NA
AGT	chr1	230849800	230851154	0.0333329	1.12299	NA
C1orf198	chr1	230985697	231038262	0.00389883	-0.612963	NA
TTC13	chr1	231113871	231114718	0.00374846	-0.254283	NA
ARV1	chr1	231114725	231122535	0.00089861	0.273117	NA
FAM89A	chr1	231175062	231177202	0.0125825	0.468043	NA
TRIM67	chr1	231296404	231299777	0.0187244	2.08365	NA
GNPAT	chr1	231376151	231376922	0.00589905	-2.80575	DEdw/DMup_one
C1orf131	chr1	231376926	231377243	0.00423171	-0.49422	NA
EXOC8	chr1	231473012	231473625	0.00371763	-1.0095	DEdw/DMup_one
SPRTN	chr1	231473633	231474382	0.0032439	-2.14944	DEdw/DMup_one
EGLN1	chr1	231556681	231561683	0.00291232	-0.0704878	NA
TSNAX-DISC1	chr1	231663999	231664401	0.00151183	3.54629	NA
TSNAX	chr1	231664415	231664608	0.00274711	-0.537295	NA
DISC1	chr1	231762414	231763115	0.00485153	-1.52344	DEdw/DMup_one
SIPA1L2	chr1	232463564	232766479	0.00504159	-0.482107	NA
MAP10	chr1	232929752	232941794	0.0120685	-0.28972	DEdw/DMup_one
NTPCR	chr1	233027123	233086595	0.00988139	0.176853	NA
PCNX2	chr1	233121927	233431540	0.0027326	-0.421501	NA
MAP3K21	chr1	233463526	233497917	0.00282571	-0.0423575	NA
KCNK1	chr1	233749373	233750314	0.014442	-0.00324335	DEdw/DMup_one
SLC35F3	chr1	234039708	234445522	0.0114909	-0.190426	DEdw/DMup_one
COA6	chr1	234492484	234509501	0.0212252	0.107035	NA
TARBP1	chr1	234609002	234620966	0.0038062	-0.889689	NA
LINC01354	chr1	234658460	234689658	0.0115518	0.0280119	NA
IRF2BP2	chr1	234735534	234747024	0.00395129	-0.960986	NA
LINC00184	chr1	234792318	234798224	0.0178319	-1.30319	DEdw/DMup_both
TOMM20	chr1	235291757	235292387	0.00415048	-0.543625	NA
RBM34	chr1	235324264	235325401	0.00359315	-0.193759	NA
ARID4B	chr1	235359474	235491628	0.00294194	-0.776046	NA
GGPS1	chr1	235490338	235492160	0.00385764	-0.415424	NA
TBCE	chr1	235543147	235587851	0.00562304	-0.0951504	NA
B3GALNT2	chr1	235667089	235668619	0.00281546	-0.0931086	NA
GNG4	chr1	235752609	235815951	0.00762581	1.49153	NA
LYST	chr1	236027321	236056916	0.00671865	-1.1172	DEdw/DMup_one
NID1	chr1	236156767	236237798	0.00778317	-0.972432	NA
GPR137B	chr1	236273169	236306674	0.0053623	0.291523	NA
ERO1B	chr1	236444603	236445700	0.00391668	-0.15483	NA
EDARADD	chr1	236511353	236559647	0.00257316	0.26232	NA
LGALS8	chr1	236687071	236707018	0.00121	-0.380463	NA
LGALS8-AS1	chr1	236687429	236687608	0.00302771	0.99406	NA
HEATR1	chr1	236767361	236767998	0.00242572	-1.38117	DEdw/DMup_one
ACTN2	chr1	236849472	236924334	0.00658242	2.32326	NA
MTR	chr1	236958314	236959202	0.00302337	-2.61001	DEdw/DMup_one
RYR2	chr1	237201347	237950026	0.00918445	1.50568	NA
CHRM3	chr1	239418899	240071997	0.00640983	3.11633	NA
FMN2	chr1	240254265	240656267	0.00580244	8.57911	NA
GREM2	chr1	240656280	240855354	0.00895183	0.736334	NA
RGS7	chr1	240874836	241587883	0.00409754	0.331311	NA
FH	chr1	241681733	241683883	0.00341484	-0.461959	NA
KMO	chr1	241715329	241715379	-0.00533533	-0.634518	NA
OPN3	chr1	241802960	241803649	0.00636012	-0.72356	NA
WDR64	chr1	241912763	241912788	-0.0117785	1.36607	DEup/DMdw_both
EXO1	chr1	242011020	242011744	0.00383566	0.411936	NA
MAP1LC3C	chr1	242120798	242221000	-0.00942683	2.32355	DEup/DMdw_one
PLD5	chr1	242613062	242801273	0.0111606	2.93377	NA
LINC01347	chr1	243053545	243265117	0.00147654	1.80854	NA
CEP170	chr1	243327941	243418775	0.00194932	-1.06842	DEdw/DMup_one
SDCCAG8	chr1	243584860	243652435	1.9232e-05	1.05364	NA
AKT3	chr1	243652455	244015970	0.00630808	-0.805716	NA
LINC02774	chr1	244080540	244143055	0.00952572	0.879908	NA
ZBTB18	chr1	244211034	244303588	0.00603867	-2.30615	DEdw/DMup_one
C1orf100	chr1	244443686	244514628	0.000112931	1.99706	NA
ADSS2	chr1	244613362	244615601	0.00137432	-0.137902	NA
CATSPERE	chr1	244617888	244624920	0.00486399	1.30964	NA
DESI2	chr1	244806206	244894366	0.00516161	0.319821	NA
COX20	chr1	244923914	244999142	0.0100535	-0.42121	DEdw/DMup_one
HNRNPU	chr1	245022736	245032613	0.00388353	-1.05485	DEdw/DMup_one
EFCAB2	chr1	245133028	245254668	0.00356336	-0.660913	NA
KIF26B	chr1	245316547	245852514	0.00779715	1.39538	NA
SMYD3	chr1	245925949	246670768	0.000624086	-0.491407	NA
TFB2M	chr1	246729207	246729586	0.00459675	-2.21685	DEdw/DMup_one
CNST	chr1	246729614	246783917	0.002758	-0.563932	NA
SCCPDH	chr1	246887264	246889954	0.0043667	-0.103782	NA
LINC01341	chr1	246948142	246959384	0.00233115	1.6858	NA
AHCTF1	chr1	247094485	247095667	0.00368852	-2.20851	DEdw/DMup_one
ZNF695	chr1	247170868	247171573	0.0103989	1.10486	NA
ZNF670	chr1	247242129	247253945	-0.00666286	0.437695	NA
ZNF669	chr1	247267179	247267884	0.000702504	-1.11038	DEdw/DMup_one
ZNF496	chr1	247452873	247524618	0.0034248	-1.31209	DEdw/DMup_one
NLRP3	chr1	247539138	247588135	0.0048342	-0.287139	NA
OR2B11	chr1	247614507	247614944	-0.0121542	3.82158	DEup/DMdw_both
GCSAML	chr1	247681399	247712399	0.0787843	0.578164	NA
TRIM58	chr1	248016377	248028189	0.0167331	0.376388	NA
OR2T8	chr1	248074744	248074914	-0.00967309	-1.14254	NA
OR2L13	chr1	248096860	248262848	0.0307926	3.61859	NA
OR2T33	chr1	248437203	248437213	0.045934	-0.995145	DEdw/DMup_one
OR2T2	chr1	248597038	248604547	-0.00336108	-0.340477	NA
OR2T5	chr1	248651818	248651844	0.0096102	-1.50628	DEdw/DMup_one
OR2G6	chr1	248685228	248685401	-4.29451e-05	1.77226	DEup/DMdw_one
OR14I1	chr1	248845075	248855470	0.00996279	1.613	NA
SH3BP5L	chr1	249096959	249111471	0.00413888	-0.283343	NA
ZNF672	chr1	249128878	249142796	0.00127132	-0.292563	NA
ZNF692	chr1	249152411	249176836	0.00480059	-0.356521	NA
PGBD2	chr1	249200038	249200732	0.00356641	0.50624	NA
ZMYND11	chr10	179527	278500	0.00506044	0.724838	NA
DIP2C	chr10	323648	855885	-0.00446266	0.359509	NA
LARP4B	chr10	1000193	984493	-0.00158318	0.248731	NA
GTPBP4	chr10	1006461	1053726	0.00403855	-0.43985	NA
IDI2-AS1	chr10	1080491	1080500	-0.0126679	-2.29623	NA
IDI1	chr10	1090772	1102711	0.00184578	-0.729703	NA
WDR37	chr10	1095275	1167027	-0.00263993	0.29492	NA
LINC00200	chr10	1185835	1219452	0.0193647	0.761422	NA
ADARB2	chr10	1226489	1890159	0.00238272	3.38906	NA
PFKP	chr10	2756130	3169305	0.00510643	-0.472181	NA
PITRM1-AS1	chr10	3180174	3180578	-0.000192932	0.0437961	NA
PITRM1	chr10	3196999	3510039	0.00488493	-0.0516101	NA
KLF6	chr10	3528708	4230767	0.000891361	-0.330454	NA
AKR1E2	chr10	4849861	4868949	0.00361892	1.50626	NA
AKR1C3	chr10	5007548	5136802	-0.0237307	-0.308011	NA
AKR1C2	chr10	5060290	5060346	-0.0367954	-1.90661	NA
NET1	chr10	5454129	5489768	0.0108097	-0.400397	DEdw/DMup_one
ASB13	chr10	5670448	5708798	0.00174989	-0.354595	NA
TASOR2	chr10	5726455	5807562	0.00307224	-0.58695	NA
GDI2	chr10	5854706	5882635	0.0130607	-0.662191	DEdw/DMup_one
ANKRD16	chr10	5918218	5932014	0.0050835	0.229117	NA
FBH1	chr10	5930914	5979235	0.00406957	-0.262268	NA
IL15RA	chr10	5979251	6042558	0.0020285	-0.750015	NA
IL2RA	chr10	6065797	6106298	-0.00342553	-0.263888	NA
RBM17	chr10	6130786	6162212	0.00117821	0.120215	NA
PFKFB3	chr10	6183436	6275126	0.00615378	-0.95248	NA
LINC02649	chr10	6297891	6392070	-0.00924169	0.466053	NA
PRKCQ	chr10	6442484	6622311	0.00287924	-2.91047	DEdw/DMup_one
PRKCQ-AS1	chr10	6622320	6691516	-0.0103294	0.207455	DEup/DMdw_one
LINC00707	chr10	6867817	6984626	-0.00751345	-0.190437	NA
SFMBT2	chr10	7138850	7526749	0.0127378	-1.52816	DEdw/DMup_both
ITIH2	chr10	7786534	7786574	0.00484457	0.297623	NA
KIN	chr10	7828070	7830040	0.00608118	-1.00141	DEdw/DMup_one
ATP5F1C	chr10	7830050	7830517	0.00389663	-0.49893	NA
TAF3	chr10	7860261	8055784	0.00481362	0.172378	NA
GATA3-AS1	chr10	8072998	8096035	0.0150612	1.38602	NA
GATA3	chr10	8096063	9450209	-0.00150716	0.0718909	NA
CELF2	chr10	11022151	11386875	0.00297052	-0.617555	NA
USP6NL	chr10	11399624	11701062	0.000319989	-1.71155	DEdw/DMup_one
ECHDC3	chr10	11721118	11814782	0.015224	-0.271504	DEdw/DMup_one
PROSER2	chr10	11825763	11912402	-0.000411395	-0.147552	NA
PROSER2-AS1	chr10	11912409	11948899	-3.68724e-05	3.62523	DEup/DMdw_one
UPF2	chr10	11976469	12097642	0.00101733	-1.44994	DEdw/DMup_one
DHTKD1	chr10	12110700	12113546	0.00497865	-0.199586	NA
SEC61A2	chr10	12170763	12207853	0.00487801	-0.66259	NA
NUDT5	chr10	12234573	12308503	0.00169077	-0.254947	NA
CDC123	chr10	12237832	12264078	0.00523649	-0.0517439	NA
CAMK1D	chr10	12389740	12762779	0.00572229	-0.948724	NA
CCDC3	chr10	12940422	13141889	0.00464734	2.65233	NA
OPTN	chr10	13141898	13142493	0.00337075	-0.749635	NA
MCM10	chr10	13200049	13204662	0.0068735	-1.15419	DEdw/DMup_one
UCMA	chr10	13276795	13308304	0.0307283	2.44288	NA
PHYH	chr10	13341377	13344498	0.00953205	-0.00851821	NA
SEPHS1	chr10	13379632	13442661	0.0135899	2.19489	NA
BEND7	chr10	13483415	13570828	0.00118442	-0.364228	NA
PRPF18	chr10	13628789	13629266	0.00310324	0.392501	NA
FRMD4A	chr10	13698562	14520468	0.00466403	0.58975	NA
FAM107B	chr10	14576466	14843412	0.00471666	-0.583327	NA
CDNF	chr10	14879192	14881041	0.0050959	-0.0880175	NA
HSPA14	chr10	14880118	14884585	0.00254896	-0.624835	NA
SUV39H2	chr10	14920320	14921688	0.00361951	-0.151912	NA
DCLRE1C	chr10	14966103	15055248	-0.00722707	-0.664127	NA
MEIG1	chr10	15001272	15001840	0.00342576	2.59866	NA
ACBD7	chr10	15077457	15130913	0.00676663	-1.10648	DEdw/DMup_one
RPP38	chr10	15138965	15139232	0.00387141	-0.35442	NA
RPP38-DT	chr10	15139253	15139851	0.0018184	1.41112	NA
NMT2	chr10	15177946	15254852	-0.000380557	-0.284307	NA
FAM171A1	chr10	15255054	15468830	0.00180808	0.587741	NA
ITGA8	chr10	15666819	15765791	0.00786081	1.90249	NA
MINDY3	chr10	15902079	15902402	0.00432941	0.019186	NA
PTER	chr10	16314105	16479303	0.00259225	1.75844	NA
C1QL3	chr10	16561538	16565059	0.0177558	0.376685	NA
RSU1	chr10	16639869	16862565	0.00897263	-0.0358825	NA
CUBN	chr10	16870437	17166115	0.0128598	0.111393	NA
TRDMT1	chr10	17243304	17243787	0.00465162	-0.390531	NA
VIM	chr10	17267101	17347161	0.00292842	-0.269789	NA
ST8SIA6	chr10	17410112	17496990	0.00358061	-0.330157	NA
ST8SIA6-AS1	chr10	17428820	17428918	0.00898901	-1.3931	DEdw/DMup_one
HACD1	chr10	17602686	17659639	0.00273254	-1.10566	DEdw/DMup_one
STAM	chr10	17685219	17686366	0.0137774	-1.03372	DEdw/DMup_both
CACNB2	chr10	18428978	18771589	0.0166987	-0.100914	DEdw/DMup_one
NSUN6	chr10	18914968	18940765	0.00208118	-0.828765	NA
ARL5B	chr10	18948113	18999390	0.00674156	-1.45888	DEdw/DMup_one
PLXDC2	chr10	19567988	20462544	0.0186503	-1.00295	DEdw/DMup_both
SKIDA1	chr10	21801379	21818701	0.0104024	3.8774	NA
MLLT10	chr10	21822850	21824410	0.00587703	0.152278	NA
DNAJC1	chr10	22047321	22292897	0.00169904	-1.13277	DEdw/DMup_one
COMMD3	chr10	22605319	22606153	0.0145096	0.304362	NA
BMI1	chr10	22608624	22621207	0.00708749	-1.39441	DEdw/DMup_one
SPAG6	chr10	22622455	22694713	0.0162273	1.54337	NA
PIP4K2A	chr10	22826132	23004279	0.00386859	0.32619	NA
ARMC3	chr10	23216840	23287319	-0.00229295	2.53611	DEup/DMdw_one
MSRB2	chr10	23384524	23385078	0.00411753	-0.145174	NA
C10orf67	chr10	23610707	23632810	0.034449	2.33919	NA
OTUD1	chr10	23713199	23732118	0.00155294	-0.541025	NA
KIAA1217	chr10	23982349	24863160	0.00780836	1.60769	NA
ARHGAP21	chr10	24988542	25013816	0.00390787	0.631085	NA
PRTFDC1	chr10	25162297	25241900	0.00560432	-0.98597	NA
THNSL1	chr10	25305318	25306024	0.00338892	-0.0370165	NA
ENKUR	chr10	25352751	25352978	-0.00633219	-0.700739	NA
MYO3A	chr10	26055826	26500878	0.0130574	4.02653	NA
APBB1IP	chr10	26680605	26856409	0.0178272	-0.064331	DEdw/DMup_one
FAM238A	chr10	26856420	26881861	0.00182322	-2.01487	DEdw/DMup_one
FAM238B	chr10	26911009	26932221	0.0019272	1.9786	NA
PDSS1	chr10	26986142	26987088	0.00516745	-0.428659	NA
ABI1	chr10	27149166	27183008	0.00111416	0.61816	NA
FAM238C	chr10	27194398	27235682	0.00892469	1.18685	NA
ANKRD26	chr10	27389075	27389622	0.00243707	-0.489489	NA
YME1L1	chr10	27443030	27443405	0.00205226	-0.623197	NA
MASTL	chr10	27444133	27444494	0.00449587	-0.38952	NA
ACBD5	chr10	27529218	27531363	0.00349068	-0.725139	NA
LRRC37A6P	chr10	27541297	27608892	0.0172113	-0.367938	DEdw/DMup_one
RAB18	chr10	27756839	27826275	0.000155058	-0.965215	NA
MKX	chr10	27935486	28036206	0.0130668	4.03782	NA
ODAD2	chr10	28233070	28288057	0.00883284	2.19958	NA
MPP7	chr10	28398524	28657330	0.00294962	-0.338835	NA
WAC-AS1	chr10	28821189	28821934	0.00313572	-1.19284	DEdw/DMup_one
WAC	chr10	28821353	28823092	0.00422383	-0.60145	NA
BAMBI	chr10	28916825	29011453	0.00560389	-0.466836	NA
LINC00837	chr10	29195493	29267983	-0.00261555	2.88164	DEup/DMdw_one
SVIL	chr10	29747219	30101043	0.00286743	-0.375482	NA
JCAD	chr10	30248555	30496476	0.0138672	0.41227	NA
MTPAP	chr10	30637961	30663427	-0.00168493	-0.664827	NA
MAP3K8	chr10	30711381	30818619	0.00383782	-0.433567	NA
ZNF438	chr10	31107942	31446820	0.00467501	0.117773	NA
ZEB1	chr10	31604292	31610094	0.00474157	-3.15261	DEdw/DMup_one
ZEB1-AS1	chr10	31607868	31608054	0.00183828	-0.919461	NA
ARHGAP12	chr10	31892189	32218392	0.0031544	-1.03115	DEdw/DMup_one
KIF5B	chr10	32344550	32399096	0.00182367	1.41928	NA
EPC1	chr10	32498997	32636655	0.00351127	-1.21925	DEdw/DMup_one
ITGB1	chr10	33233295	33321829	-0.000947384	2.24517	DEup/DMdw_one
NRP1	chr10	33454699	33701715	0.00614361	0.934136	NA
PARD3	chr10	34399544	35195657	0.00666822	0.112856	NA
CUL2	chr10	35250429	35381304	0.00139344	0.217437	NA
CREM	chr10	35415788	35504021	0.00113394	-0.208946	NA
CCNY	chr10	35589226	35658322	0.00713571	-0.973815	NA
FZD8	chr10	35926213	36477182	0.0172464	2.79431	NA
ZNF33BP1	chr10	37990277	37990395	-0.0382712	-0.554587	NA
ZNF248	chr10	38069586	38147104	0.0128785	0.702487	NA
ZNF25	chr10	38265075	38265723	0.00351598	-3.47164	DEdw/DMup_one
ZNF33A	chr10	38299490	38300099	0.00583512	-0.495305	NA
ZNF37A	chr10	38383200	38383962	0.0162145	0.663559	NA
HSD17B7P2	chr10	38645112	38645513	0.186093	0.638304	NA
SEPTIN7P9	chr10	38691424	38692162	0.146773	0.238964	NA
ACTR3BP5	chr10	38908913	39024088	0.0114495	1.76481	NA
ZNF37BP	chr10	43047584	43048472	0.00259463	0.612768	NA
ZNF33B	chr10	43133523	43187194	0.00298287	0.324259	NA
BMS1	chr10	43215877	43362350	0.0138415	-1.3993	DEdw/DMup_both
RET	chr10	43567783	43615637	0.00394333	0.18258	NA
CSGALNACT2	chr10	43626272	43634222	0.00790414	-0.503677	NA
RASGEF1A	chr10	43694320	43800445	0.00652561	0.707603	NA
HNRNPF	chr10	43886836	43904792	-0.00306295	-0.17023	NA
ZNF487	chr10	43931958	43951437	0.0044527	-0.583738	NA
ZNF239	chr10	44069359	44070179	0.00945802	0.0935937	NA
ZNF485	chr10	44101650	44102366	0.00852281	0.19996	NA
ZNF32	chr10	44143856	44206446	0.000817661	-0.804668	NA
HNRNPA3P1	chr10	44223816	44285900	0.0600935	0.435901	NA
LINC00841	chr10	44494192	44501270	-0.0069321	1.71308	DEup/DMdw_one
CXCL12	chr10	44871324	44882535	0.0111442	3.72136	NA
TMEM72-AS1	chr10	45360174	45455175	0.00255087	0.661357	NA
TMEM72	chr10	45420820	45420924	0.0476861	1.98839	NA
RASSF4	chr10	45455180	45470291	0.0133757	0.537539	NA
DEPP1	chr10	45471421	45471520	0.0725623	-0.264478	DEdw/DMup_one
ZNF22	chr10	45495966	45496362	0.0297019	-0.350212	DEdw/DMup_one
OR13A1	chr10	45799152	45803215	-0.0125723	0.499319	DEup/DMdw_one
ALOX5	chr10	45868718	45940176	0.00830242	-0.58294	NA
MARCHF8	chr10	45958674	46093315	0.00452813	-0.246666	NA
ZFAND4	chr10	46167677	46168642	0.00864977	-1.11969	DEdw/DMup_one
WASHC2C	chr10	46195451	46223287	0.00356502	-0.141048	NA
PTPN20	chr10	46641003	46641005	0.192471	0.433651	NA
SHLD2P1	chr10	46913769	46914027	0.0021327	-0.625696	NA
SYT15	chr10	46962037	46971557	0.0214263	-0.553183	DEdw/DMup_one
ANXA8	chr10	47022576	47098761	-0.00132622	1.01272	DEup/DMdw_one
NPY4R	chr10	47083341	47083633	0.0273732	5.99672	NA
SHLD2P3	chr10	47395840	47396099	0.00767885	-1.50172	DEdw/DMup_one
GDF2	chr10	48413741	48417400	-0.0119151	1.83519	DEup/DMdw_both
FRMPD2	chr10	49482825	49482892	-0.0496492	1.00016	DEup/DMdw_both
MAPK8	chr10	49513994	49607583	0.0062495	-0.528833	NA
ARHGAP22	chr10	49652964	49864601	0.00899395	-0.129089	NA
WDFY4	chr10	49879676	50181647	0.0251901	-0.824342	DEdw/DMup_one
LRRC18	chr10	50122336	50122388	0.00670971	-1.10408	DEdw/DMup_one
VSTM4	chr10	50319626	50325118	0.0171212	0.0514245	NA
FAM170B	chr10	50339890	50340178	-0.00266261	-2.142	NA
TMEM273	chr10	50384787	50438465	-0.0219089	-0.0267707	NA
C10orf71	chr10	50507070	50534704	-0.00353094	3.90228	DEup/DMdw_one
ERCC6	chr10	50649977	50747329	-0.0171536	-0.218076	NA
SLC18A3	chr10	50817774	50819749	0.0348646	2.20737	NA
OGDHL	chr10	50969658	50977449	0.0156977	3.60507	NA
PARG	chr10	51489331	51532451	0.00149241	0.303922	NA
NCOA4	chr10	51565034	51576477	0.0111657	-0.542726	DEdw/DMup_one
TIMM23	chr10	51623044	51623943	0.00396938	-0.955134	NA
AGAP6	chr10	51748161	51748729	0.000162542	1.32693	NA
WASHC2A	chr10	51827625	51828287	0.00364173	-1.05085	DEdw/DMup_one
SGMS1	chr10	52156631	52434866	0.00183462	0.0603862	NA
ASAH2B	chr10	52487542	52500021	3.99292e-05	0.234799	NA
PRKG1	chr10	52749930	53983085	0.00375283	3.95643	NA
CSTF2T	chr10	53459251	53459759	0.00262225	-0.355758	NA
PRKG1-AS1	chr10	54068541	54073963	0.0219166	1.79106	NA
ZWINT	chr10	58121059	58346397	0.0016016	-1.44014	DEdw/DMup_one
IPMK	chr10	59866382	60028234	0.00222719	4.60665	NA
CISD1	chr10	60028280	60029241	0.00441668	0.241246	NA
UBE2D1	chr10	60094731	60095306	0.00570865	0.222823	NA
TFAM	chr10	60144723	60145335	0.00368391	-0.876316	NA
BICC1	chr10	60272438	60274756	0.0123781	1.83209	NA
SLC16A9	chr10	61352495	61469999	0.00714466	2.6414	NA
CCDC6	chr10	61665656	61668408	0.00383926	-0.236226	NA
ANK3	chr10	61900254	62494028	0.00112626	-0.654313	NA
CDK1	chr10	62537739	62538862	0.00343	-1.23955	DEdw/DMup_one
RHOBTB1	chr10	62643158	62761642	0.0014402	0.237196	NA
TMEM26	chr10	63170056	63213009	0.0181758	-0.410794	DEdw/DMup_one
ARID5B	chr10	63657125	63883723	0.011314	-0.277555	DEdw/DMup_one
RTKN2	chr10	64028041	64028706	0.00613294	-0.975596	NA
ZNF365	chr10	64133673	64455273	0.00513474	0.640532	NA
ADO	chr10	64495626	64565818	-0.00132349	-0.480584	NA
EGR2	chr10	64573171	64579285	0.00502224	1.90818	NA
NRBF2	chr10	64890620	64893336	0.000401762	-0.43385	NA
JMJD1C	chr10	65077763	65226408	0.0065154	-0.767365	NA
JMJD1C-AS1	chr10	65224870	65225353	0.00463062	0.995229	NA
REEP3	chr10	65280870	65930890	0.0112319	-0.271796	DEdw/DMup_one
DNAJC12	chr10	69587181	69609722	-0.00366377	0.950622	NA
SIRT1	chr10	69637479	69647114	0.00366928	-0.748932	NA
HERC4	chr10	69834413	69846924	0.000763562	-1.09242	DEdw/DMup_one
ATOH7	chr10	69990893	69991523	0.00779177	3.67288	NA
HNRNPH3	chr10	70091055	70092206	0.00466016	-1.15175	DEdw/DMup_one
PBLD	chr10	70092254	70092573	0.00322986	0.0273757	NA
RUFY2	chr10	70166206	70167342	0.00440324	-0.215486	NA
DNA2	chr10	70231396	70232668	0.0024316	0.78481	NA
SLC25A16	chr10	70275846	70287396	0.00224542	-0.775325	NA
TET1	chr10	70320130	70322247	0.00671245	0.294819	NA
CCAR1	chr10	70480704	70481598	0.00461358	0.0517277	NA
STOX1	chr10	70586917	70588209	0.00504978	1.27855	NA
DDX50	chr10	70660525	70661473	0.00316297	-1.65894	DEdw/DMup_one
DDX21	chr10	70715938	70716494	0.00341339	-0.52263	NA
KIFBP	chr10	70748435	70749334	0.0049417	-0.0778185	NA
SRGN	chr10	70801544	70863741	0.0138034	-0.166962	DEdw/DMup_one
VPS26A	chr10	70883231	70884353	0.00564841	0.0257485	NA
SUPV3L1	chr10	70939896	70940304	0.00284243	0.964645	NA
HKDC1	chr10	70979776	71008478	-0.00873275	0.330725	NA
HK1	chr10	71038302	71142624	0.00604123	0.659897	NA
TACR2	chr10	71168699	71177173	0.00451792	-0.150758	NA
TSPAN15	chr10	71211116	71254755	0.00727237	-0.898941	NA
NEUROG3	chr10	71327473	71338675	0.0116371	1.82428	NA
FAM241B	chr10	71389862	71436836	0.0124109	1.0437	NA
COL13A1	chr10	71560211	71634348	0.00783044	1.19095	NA
MACROH2A2	chr10	71811394	71813693	0.00281942	0.327405	NA
AIFM2	chr10	71890958	71897855	0.00987073	-0.286068	NA
TYSND1	chr10	71905156	71906785	0.00287977	0.448822	NA
SAR1A	chr10	71930007	71930587	0.00619642	-1.31652	DEdw/DMup_one
PPA1	chr10	71992414	71993870	0.00411504	-0.558729	NA
NPFFR1	chr10	72014777	72056550	0.0287948	2.46102	NA
LRRC20	chr10	72083294	72142637	0.00209577	0.0646055	NA
EIF4EBP2	chr10	72163717	72164573	0.00553856	-0.456201	NA
NODAL	chr10	72200065	72218484	0.00924416	2.19448	NA
PALD1	chr10	72237661	72319421	0.00192476	0.177106	NA
PRF1	chr10	72336096	72363863	-0.108581	0.695277	DEup/DMdw_one
ADAMTS14	chr10	72428720	72476231	0.00866287	0.565566	NA
SGPL1	chr10	72573791	72576302	0.0035641	-0.796365	NA
PCBD1	chr10	72640067	72681286	0.0249626	-0.344411	DEdw/DMup_one
UNC5B	chr10	72819922	73047501	0.00292425	-0.90078	NA
SLC29A3	chr10	73076656	73079181	0.0133259	-0.152267	DEdw/DMup_one
CDH23	chr10	73125088	73565827	0.00605401	-1.17836	DEdw/DMup_one
C10orf105	chr10	73486791	73486866	-0.032675	-2.06924	NA
VSIR	chr10	73533091	73533492	0.0044607	-0.451094	NA
PSAP	chr10	73610661	73612638	0.0159516	-0.624428	DEdw/DMup_one
ANAPC16	chr10	73620020	73975813	0.00139797	0.202214	NA
CHST3	chr10	73723163	73769239	0.00473722	5.56107	NA
SPOCK2	chr10	73846806	73848831	0.00509539	0.340576	NA
ASCC1	chr10	73975671	73976875	0.00940958	-0.250247	NA
DDIT4	chr10	74008769	74069553	0.000838515	-0.964809	NA
DNAJB12	chr10	74079336	74114792	0.00489234	-0.47893	NA
MICU1	chr10	74385467	74397340	0.00485583	-1.3438	DEdw/DMup_one
MCU	chr10	74451041	74452597	0.00360519	-0.774094	NA
OIT3	chr10	74658608	74658714	-0.00254784	2.1435	DEup/DMdw_one
P4HA1	chr10	74855858	74856985	0.00362363	-0.398377	NA
ECD	chr10	74927642	74927864	0.0017665	-0.660242	NA
FAM149B1	chr10	74927872	74928063	0.00388862	-0.624369	NA
DNAJC9-AS1	chr10	75006629	75007184	0.00385229	0.650891	NA
MRPS16	chr10	75012126	75012942	0.00363737	-0.48573	NA
CFAP70	chr10	75109216	75118679	0.000943589	-0.439756	NA
ANXA7	chr10	75173411	75173950	0.00155438	-0.17299	NA
PPP3CB	chr10	75255033	75255984	0.00170858	-0.0430109	NA
SYNPO2L	chr10	75407371	75408088	0.0262486	3.17793	NA
AGAP5	chr10	75434361	75490265	-0.0039296	-0.744371	NA
BMS1P4	chr10	75489947	75490554	0.00465052	-0.161092	NA
GLUD1P3	chr10	75491360	75493422	-0.000612857	-0.575714	NA
SEC24C	chr10	75503973	75504222	0.0012094	-0.701358	NA
FUT11	chr10	75531970	75533479	-0.00222838	-0.818939	NA
CHCHD1	chr10	75541557	75542206	0.00300987	-0.0278746	NA
ZSWIM8	chr10	75545264	75546040	0.00371067	-0.525904	NA
NDST2	chr10	75570928	75574243	0.0028331	-0.514212	NA
CAMK2G	chr10	75599260	75637899	0.00862213	0.206129	NA
PLAU	chr10	75654256	75675066	0.00476314	0.0814769	NA
C10orf55	chr10	75674984	75716722	-0.0135796	2.41255	DEup/DMdw_both
VCL	chr10	75757484	75758237	0.00618022	0.931986	NA
AP3M1	chr10	75910538	75910878	0.00183415	-0.460998	NA
ADK	chr10	75910905	75936726	0.00292964	-0.56116	NA
KAT6B	chr10	76573195	76779306	0.00524995	-0.664406	NA
SAMD8	chr10	76871055	76871620	0.00725975	-5.57028	DEdw/DMup_one
VDAC2	chr10	76969625	76971002	0.00611466	0.371469	NA
COMTD1	chr10	76993892	77021916	0.00521434	0.0481639	NA
ZNF503-AS2	chr10	77139096	77191571	0.00545957	1.63525	NA
ZNF503	chr10	77161402	77162469	0.0039471	-0.745007	NA
LRMDA	chr10	77472069	78042251	0.0159175	-0.169932	DEdw/DMup_one
KCNMA1	chr10	78326967	79471425	0.0116688	-0.860965	DEdw/DMup_one
DLG5	chr10	79596171	79686458	0.00397315	-0.260683	NA
POLR3A	chr10	79789138	79790170	0.00376392	0.341537	NA
RPS24	chr10	79792260	79793952	0.00350051	-0.564719	NA
LINC00856	chr10	79924573	80229314	0.00655496	-0.00340655	NA
ZMIZ1-AS1	chr10	80516796	80828651	0.000254152	-0.195262	NA
ZMIZ1	chr10	80828701	81075550	0.00690674	0.232289	NA
PPIF	chr10	81106159	81146100	0.00187844	-1.80278	DEdw/DMup_one
ZCCHC24	chr10	81146108	81205811	0.00351202	-0.623705	NA
EIF5AL1	chr10	81271421	81271826	-0.0606331	-0.120537	NA
BEND3P3	chr10	81444163	81460743	-0.0113543	0.0432819	DEup/DMdw_one
SFTPD	chr10	81741228	81743547	0.0069464	0.320647	NA
TMEM254	chr10	81792442	81839078	0.000522869	0.342924	NA
TMEM254-AS1	chr10	81838866	81838965	0.00432005	0.272747	NA
PLAC9	chr10	81892222	81904150	0.0103405	0.232131	NA
ANXA11	chr10	81946537	81965558	0.0101209	-0.4886	DEdw/DMup_one
PRXL2A	chr10	82167725	82168917	0.0118304	-0.249526	DEdw/DMup_one
TSPAN14	chr10	82210565	82224981	0.00363779	-0.247876	NA
SH2D4B	chr10	82288922	82402827	0.0179276	0.583735	NA
NRG3	chr10	83262425	85218652	0.0162408	3.18589	NA
GHITM	chr10	85324699	85899640	-0.000945187	-0.475147	NA
CDHR1	chr10	85954199	85955303	0.00945738	0.184345	NA
LINC00858	chr10	86039144	86039212	0.00241846	3.77318	NA
CCSER2	chr10	86088395	86535535	0.00743918	0.971612	NA
GRID1	chr10	87898622	88161411	0.00975752	3.08678	NA
WAPL	chr10	88280635	88296714	0.0187764	-0.381307	DEdw/DMup_one
OPN4	chr10	88391746	88414272	0.00845435	2.65532	NA
LDB3	chr10	88446700	88471934	0.00158907	2.78174	NA
BMPR1A	chr10	88515331	88517217	0.00690894	0.56911	NA
MMRN2	chr10	88684016	88703322	0.000848017	2.8423	NA
ADIRF	chr10	88728039	88728720	0.0108382	-1.91173	DEdw/DMup_both
GLUD1	chr10	88853757	88854824	0.00436901	-0.451908	NA
SHLD2	chr10	88854961	88855498	0.00438657	1.05783	NA
NUTM2A	chr10	88982693	88982962	0.0035079	-0.141981	NA
LINC00863	chr10	89101402	89102231	0.00451396	0.0398577	NA
NUTM2A-AS1	chr10	89102246	89103018	0.00276134	-0.291356	NA
NUTM2D	chr10	89114953	89115182	-0.00379166	-0.447955	NA
MINPP1	chr10	89263945	89265371	0.00480794	0.0274935	NA
PAPSS2	chr10	89418205	89420027	0.00877515	1.33327	NA
ATAD1	chr10	89577481	89577982	0.00150376	-0.553699	NA
CFL1P1	chr10	89577997	89578287	0.0028566	-0.246132	NA
KLLN	chr10	89621161	89623176	0.0106821	1.44958	NA
PTEN	chr10	89623202	89802560	0.0094407	-0.526596	NA
RNLS	chr10	90016267	90343286	0.00167561	-0.0694766	NA
ANKRD22	chr10	90612227	90612276	0.013493	-1.44367	DEdw/DMup_both
STAMBPL1	chr10	90636565	90644080	0.000538322	-0.813195	NA
[truncated: 13,952 more rows]

## Sheet: Supplementary Table 7
The immune related pathways enriched in non-recurrent patients
ID	group	Description	pvalue	ratio
GO:0006260	C1	DNA replication	2.95e-15	2.57314
GO:0032259	C1	methylation	1.8e-07	2.07966
GO:0045089	C1	positive regulation of innate immune response	1.69e-05	2.59076
GO:0016239	C1	positive regulation of macroautophagy	9.82e-05	0.70497
GO:0002757...93	C1	immune response-activating signaling pathway	0.000101459	3.33098
GO:0002218	C1	activation of innate immune response	0.000155566	2.09729
GO:0051251	C1	positive regulation of lymphocyte activation	0.000184341	2.27353
GO:0016445	C1	somatic diversification of immunoglobulins	0.000208467	0.599225
GO:0032481	C1	positive regulation of type I interferon production	0.000416411	0.634473
GO:0002520	C1	immune system development	0.000580788	1.42756
GO:0030217...182	C1	T cell differentiation	0.000941001	2.09729
GO:0002204	C1	somatic recombination and diversification of immunoglobulin genes involved in immune response	0.00113541	0.475855
GO:0060760	C1	positive regulation of response to cytokine stimulus	0.00168111	0.563976
GO:0001961	C1	positive regulation of cytokine-mediated signaling pathway	0.00216771	0.511103
GO:0032728	C1	positive regulation of interferon-beta production	0.00243945	0.370109
GO:0050870	C1	positive regulation of T cell activation	0.0027433	1.70955
GO:1903039	C1	positive regulation of leukocyte cell-cell adhesion	0.00288536	1.85055
GO:0046631	C1	alpha-beta T cell activation	0.00315916	1.26895
GO:0045058	C1	T cell selection	0.00317272	0.475855
GO:0032608	C1	interferon-beta production	0.00357748	0.493479
GO:0032648	C1	regulation of interferon-beta production	0.00357748	0.493479
GO:0045061	C1	thymic T cell selection	0.00366316	0.24674
GO:0033077	C1	T cell differentiation in thymus	0.00477753	0.669722
GO:0032479...343	C1	regulation of type I interferon production	0.00547887	0.898837
GO:0032606...344	C1	type I interferon production	0.00547887	0.898837
GO:0050862	C1	positive regulation of T cell receptor signaling pathway	0.00611909	0.193867
GO:0070231	C1	T cell apoptotic process	0.00701466	0.458231
GO:0002768...380	C1	immune response-regulating cell surface receptor signaling pathway	0.00724104	2.29115
GO:0002312	C1	B cell activation involved in immune response	0.00889093	0.652097
GO:0002363	C1	alpha-beta T cell lineage commitment	0.00951362	0.24674
GO:0045619...431	C1	regulation of lymphocyte differentiation	0.00959004	1.42756
GO:0045621	C1	positive regulation of lymphocyte differentiation	0.00980843	0.934085
GO:0002360	C1	T cell lineage commitment	0.011422	0.299612
GO:0002366...461	C1	leukocyte activation involved in immune response	0.0118859	1.92104
GO:0046627	C1	negative regulation of insulin receptor signaling pathway	0.0122522	0.352485
GO:0070670	C1	response to interleukin-4	0.01319	0.317237
GO:0061081	C1	positive regulation of myeloid leukocyte cytokine production involved in immune response	0.0160958	0.299612
GO:0046635	C1	positive regulation of alpha-beta T cell activation	0.0161008	0.546352
GO:0070227	C1	lymphocyte apoptotic process	0.0174579	0.5816
GO:0001819	C1	positive regulation of cytokine production	0.0184766	3.03137
GO:0050852	C1	T cell receptor signaling pathway	0.0189885	0.986958
GO:2000515	C1	negative regulation of CD4-positive, alpha-beta T cell activation	0.0196673	0.281988
GO:0043369	C1	CD4-positive or CD8-positive, alpha-beta T cell lineage commitment	0.0209295	0.24674
GO:0050857	C1	positive regulation of antigen receptor-mediated signaling pathway	0.0209295	0.24674
GO:0046634	C1	regulation of alpha-beta T cell activation	0.0229679	0.793091
GO:0036336	C1	dendritic cell migration	0.0240661	0.264364
GO:0030101	C1	natural killer cell activation	0.0246666	0.687346
GO:0043401	C1	steroid hormone receptor signaling pathway	0.0247407	0.934085
GO:2000404	C1	regulation of T cell migration	0.0253093	0.387734
GO:0051495	C1	positive regulation of cytoskeleton organization	0.0256383	1.19845
GO:0046639	C1	negative regulation of alpha-beta T cell differentiation	0.0257007	0.229115
GO:0071357	C1	cellular response to type I interferon	0.0265027	0.599225
GO:0032609...663	C1	type II interferon production	0.0271178	0.810716
GO:0032649...664	C1	regulation of type II interferon production	0.0271178	0.810716
GO:0045582	C1	positive regulation of T cell differentiation	0.0271178	0.810716
GO:0046632...668	C1	alpha-beta T cell differentiation	0.0275936	0.845964
GO:0046636	C1	negative regulation of alpha-beta T cell activation	0.028592	0.352485
GO:0042088	C1	T-helper 1 type immune response	0.0304525	0.370109
GO:0043373	C1	CD4-positive, alpha-beta T cell lineage commitment	0.0316282	0.211491
GO:0046641	C1	positive regulation of alpha-beta T cell proliferation	0.0316282	0.211491
GO:0098761	C1	cellular response to interleukin-7	0.0316671	0.140994
GO:0045580	C1	regulation of T cell differentiation	0.0325374	1.18082
GO:0060337	C1	type I interferon-mediated signaling pathway	0.0370622	0.5816
GO:0002328	C1	pro-B cell differentiation	0.0388261	0.12337
GO:0035739	C1	CD4-positive, alpha-beta T cell proliferation	0.0390215	0.193867
GO:2000561	C1	regulation of CD4-positive, alpha-beta T cell proliferation	0.0390215	0.193867
GO:2000406	C1	positive regulation of T cell migration	0.0474188	0.281988
GO:2000563	C1	positive regulation of CD4-positive, alpha-beta T cell proliferation	0.0476005	0.105746
GO:0060340	C1	positive regulation of type I interferon-mediated signaling pathway	0.0482864	0.176243
GO:0042267	C1	natural killer cell mediated cytotoxicity	0.049705	0.528728
GO:0002377	C2	immunoglobulin production	2.13e-12	2.96512
GO:0019724	C2	B cell mediated immunity	7.48e-11	2.96512
GO:0016064	C2	immunoglobulin mediated immune response	3.82e-10	2.84884
GO:0002440	C2	production of molecular mediator of immune response	8.97e-10	3.66279
GO:0002460	C2	adaptive immune response of immunoglobulin	3.38e-08	4.01163
GO:0030168...893	C2	platelet activation	3.82e-08	1.97674
GO:0019882	C2	antigen processing and presentation	0.000319672	1.33721
GO:0002821	C2	positive regulation of adaptive immune response	0.000703494	1.39535
GO:0050853	C2	B cell receptor signaling pathway	0.0041344	0.872093
GO:0038094	C2	Fc-gamma receptor signaling pathway	0.00439474	0.465116
GO:0050729	C2	positive regulation of inflammatory response	0.00591266	1.39535
GO:0002429...1028	C2	immune response-activating cell surface receptor signaling pathway	0.00740355	2.55814
GO:0038093	C2	Fc receptor signaling pathway	0.00847607	0.639535
GO:0002444	C2	myeloid leukocyte mediated immunity	0.0123746	1.04651
GO:0002886	C2	regulation of myeloid leukocyte mediated immunity	0.0127169	0.639535
GO:0061515...1080	C2	myeloid cell development	0.0127671	0.872093
GO:0002819...1083	C2	regulation of adaptive immune response	0.0129834	1.68605
GO:0002604	C2	regulation of dendritic cell antigen processing and presentation	0.01341	0.232558
GO:0070665	C2	positive regulation of leukocyte proliferation	0.0136647	1.39535
GO:0043372	C2	positive regulation of CD4-positive, alpha-beta T cell differentiation	0.0139461	0.465116
GO:0002313	C2	mature B cell differentiation involved in immune response	0.0192149	0.406977
GO:0032755	C2	positive regulation of interleukin-6 production	0.0200604	0.930233
GO:0002711	C2	positive regulation of T cell mediated immunity	0.0210294	0.697674
GO:0050856	C2	regulation of T cell receptor signaling pathway	0.0212073	0.523256
GO:0002475	C2	antigen processing and presentation via MHC class Ib	0.0220897	0.348837
GO:0050860	C2	negative regulation of T cell receptor signaling pathway	0.0220897	0.348837
GO:0002757...1201	C2	immune response-activating signaling pathway	0.0234866	3.43023
GO:0045342	C2	MHC class II biosynthetic process	0.024509	0.290698
GO:0002456	C2	T cell mediated immunity	0.024573	1.10465
GO:0001911	C2	negative regulation of leukocyte mediated cytotoxicity	0.0265663	0.348837
GO:0002726	C2	positive regulation of T cell cytokine production	0.0265663	0.348837
GO:0045824	C2	negative regulation of innate immune response	0.0274674	0.813953
GO:0046034	C2	ATP metabolic process	0.0275337	1.68605
GO:0032722	C2	positive regulation of chemokine production	0.0285377	0.697674
GO:0070663...1259	C2	regulation of leukocyte proliferation	0.0287475	1.97674
GO:0002275	C2	myeloid cell activation involved in immune response	0.0289956	0.872093
GO:0002687	C2	positive regulation of leukocyte migration	0.0292298	1.22093
GO:0045953	C2	negative regulation of natural killer cell mediated cytotoxicity	0.0302938	0.290698
GO:1900227	C2	positive regulation of NLRP3 inflammasome complex assembly	0.0302938	0.290698
GO:0032735...1321	C2	positive regulation of interleukin-12 production	0.0335516	0.465116
GO:0002709	C2	regulation of T cell mediated immunity	0.0340744	0.872093
GO:0002716	C2	negative regulation of natural killer cell mediated immunity	0.0368675	0.290698
GO:0002366...1350	C2	leukocyte activation involved in immune response	0.0373744	2.15116
GO:1990868...1365	C2	response to chemokine	0.0397703	0.872093
GO:1990869...1366	C2	cellular response to chemokine	0.0397703	0.872093
GO:0002437	C2	inflammatory response to antigenic stimulus	0.0399549	0.755814
GO:0002690	C2	positive regulation of leukocyte chemotaxis	0.0416089	0.813953
GO:0070098...1381	C2	chemokine-mediated signaling pathway	0.0416089	0.813953
GO:0002708	C2	positive regulation of lymphocyte mediated immunity	0.0419927	1.04651
GO:1990266	C2	neutrophil migration	0.0448175	1.04651
GO:0032943	C2	mononuclear cell proliferation	0.0449753	2.2093
GO:0006644...1407	C2	phospholipid metabolic process	0.0458715	2.61628
GO:0050864	C2	regulation of B cell activation	0.0477759	1.04651
GO:0032609...1445	C3	type II interferon production	0.000776011	1.12156
GO:0032649...1446	C3	regulation of type II interferon production	0.000776011	1.12156
GO:0032729	C3	positive regulation of type II interferon production	0.00284186	0.759768
GO:0002523	C3	leukocyte migration involved in inflammatory response	0.00347125	0.289436
GO:0035747	C3	natural killer cell chemotaxis	0.00885747	0.180897
GO:0035710	C3	CD4-positive, alpha-beta T cell activation	0.0135259	0.976845
GO:0002903	C3	negative regulation of B cell apoptotic process	0.0149165	0.217077
GO:0043367	C3	CD4-positive, alpha-beta T cell differentiation	0.0155829	0.795948
GO:1902105	C3	regulation of leukocyte differentiation	0.019114	2.24313
GO:0030217...1620	C3	T cell differentiation	0.0191585	2.13459
GO:0002902	C3	regulation of B cell apoptotic process	0.019261	0.253256
GO:0002292	C3	T cell differentiation involved in immune response	0.0193351	0.723589
GO:0051591...1625	C3	response to cAMP	0.0193351	0.723589
GO:0048639	C3	positive regulation of developmental growth	0.0196768	1.26628
GO:0048247	C3	lymphocyte chemotaxis	0.0198621	0.578871
GO:0071347	C3	cellular response to interleukin-1	0.0270462	0.868307
GO:0035914	C3	skeletal muscle cell differentiation	0.0272032	0.65123
GO:0045669	C3	positive regulation of osteoblast differentiation	0.0272032	0.65123
GO:0001783	C3	B cell apoptotic process	0.0279806	0.289436
GO:0032740	C3	positive regulation of interleukin-17 production	0.0348106	0.289436
GO:0070229	C3	negative regulation of lymphocyte apoptotic process	0.0359465	0.361795
GO:0042093	C3	T-helper cell differentiation	0.0364272	0.615051
GO:0046632...1769	C3	alpha-beta T cell differentiation	0.0381258	0.940666
GO:2001235	C3	positive regulation of apoptotic signaling pathway	0.0402945	1.0492
GO:0070555	C3	response to interleukin-1	0.043048	1.01302
GO:0002548...1804	C3	monocyte chemotaxis	0.0432937	0.578871
GO:0002294	C3	CD4-positive, alpha-beta T cell differentiation involved in immune response	0.0457706	0.615051
GO:0032689	C3	negative regulation of type II interferon production	0.0484611	0.397974
GO:0030217...1455	C4	T cell differentiation	0.000913353	2.2289
GO:0045005	C4	DNA-templated DNA replication maintenance of fidelity	0.00196892	0.550964
GO:0046631...1482	C4	alpha-beta T cell activation	0.00212557	1.37741
GO:0032743	C4	positive regulation of interleukin-2 production	0.0021841	0.375657
GO:0046632	C4	alpha-beta T cell differentiation	0.0029549	1.00175
GO:0030183	C4	B cell differentiation	0.00446333	1.17706
GO:0035710	C4	CD4-positive, alpha-beta T cell activation	0.00450718	0.951665
GO:0043367	C4	CD4-positive, alpha-beta T cell differentiation	0.00503482	0.776359
GO:0072538	C4	T-helper 17 type immune response	0.00538074	0.450789
GO:0002294	C4	CD4-positive, alpha-beta T cell differentiation involved in immune response	0.00568976	0.651139
GO:0002287	C4	alpha-beta T cell activation involved in immune response	0.00689588	0.651139
GO:0002293	C4	alpha-beta T cell differentiation involved in immune response	0.00689588	0.651139
GO:0042093	C4	T-helper cell differentiation	0.00790599	0.626096
GO:0032623	C4	interleukin-2 production	0.00801747	0.550964
GO:0032663	C4	regulation of interleukin-2 production	0.00801747	0.550964
GO:0045058	C4	T cell selection	0.00849527	0.500877
GO:0032735...2414	C5	positive regulation of interleukin-12 production	0.0132978	0.374614
GO:0032615	C5	interleukin-12 production	0.0178192	0.506831
GO:0032655	C5	regulation of interleukin-12 production	0.0178192	0.506831
GO:0032479...2685	C5	regulation of type I interferon production	0.0359291	0.859409
GO:0032606...2686	C5	type I interferon production	0.0359291	0.859409
GO:0030890	C5	positive regulation of B cell proliferation	0.0452054	0.352578

## Sheet: Supplementary Table 8
The immune related pathways enriched in recurrent patients
ID	group	Description	pvalue	ratio
GO:0002377	C1	immunoglobulin production	9.87e-12	2.97767
GO:0016064	C1	immunoglobulin mediated immune response	4.03e-08	2.66749
GO:0019724	C1	B cell mediated immunity	7.16e-08	2.66749
GO:0002440	C1	production of molecular mediator of immune response	3.42e-07	3.34988
GO:0006958	C1	complement activation, classical pathway	0.000604875	0.682382
GO:0002460	C1	adaptive immune response based on somatic recombination of immune receptors built from immunoglobulin superfamily domains	0.000633064	3.22581
GO:0006959...67	C1	humoral immune response	0.00124561	2.29529
GO:0002227	C1	innate immune response in mucosa	0.00629561	0.434243
GO:0002443	C1	leukocyte mediated immunity	0.00988564	3.41191
GO:0006959...209	C2	humoral immune response	1.41e-07	2.47458
GO:0002526	C2	acute inflammatory response	0.00103912	1.01695
GO:0002523	C2	leukocyte migration involved in inflammatory response	0.00113036	0.305085
GO:0071347	C2	cellular response to interleukin-1	0.00508851	0.949153
GO:0032479	C3	regulation of type I interferon production	1.23e-06	1.04822
GO:0032606	C3	type I interferon production	1.23e-06	1.04822
GO:0032481	C3	positive regulation of type I interferon production	4.13e-06	0.673854
GO:0032648	C3	regulation of interferon-beta production	1.67e-05	0.554058
GO:0016241	C3	regulation of macroautophagy	1.92e-05	1.31776
GO:0030217...973	C3	T cell differentiation	0.000323188	2.08146
GO:0042113	C3	B cell activation	0.000548111	1.87182
GO:0045580	C3	regulation of T cell differentiation	0.00123388	1.27284
GO:0002200	C3	somatic diversification of immune receptors	0.001481	0.598982
GO:0071353	C3	cellular response to interleukin-4	0.00150637	0.314465
GO:0045089	C3	positive regulation of innate immune response	0.0019185	2.33603
GO:0045088	C3	regulation of innate immune response	0.00193146	2.77029
GO:0045582	C3	positive regulation of T cell differentiation	0.00318477	0.853549
GO:0050863	C3	regulation of T cell activation	0.00324288	2.4109
GO:0033151	C3	V(D)J recombination	0.00331089	0.179695
GO:0002758	C3	innate immune response-activating signaling pathway	0.00402814	1.79695
GO:0000910	C3	cytokinesis	0.00498914	1.25786
GO:0035771	C3	interleukin-4-mediated signaling pathway	0.00516958	0.119796
GO:0046631...1276	C3	alpha-beta T cell activation	0.00547239	1.21294
GO:0045628	C3	regulation of T-helper 2 cell differentiation	0.00604557	0.134771
GO:0070670	C3	response to interleukin-4	0.00627271	0.314465
GO:0045064	C3	T-helper 2 cell differentiation	0.00674626	0.179695
GO:0030890	C3	positive regulation of B cell proliferation	0.00704415	0.359389
GO:1903039	C3	positive regulation of leukocyte cell-cell adhesion	0.00712473	1.767
GO:0002768	C3	immune response-regulating cell surface receptor signaling pathway	0.00714253	2.24618
GO:0032946	C3	positive regulation of mononuclear cell proliferation	0.0086573	0.98832
GO:0050870	C3	positive regulation of T cell activation	0.00902479	1.61725
GO:0002285	C3	lymphocyte activation involved in immune response	0.00905665	1.37766
GO:0002448	C4	mast cell mediated immunity	6.55e-05	0.805306
GO:0002444	C4	myeloid leukocyte mediated immunity	0.000213091	1.23164
GO:0002279	C4	mast cell activation involved in immune response	0.000235023	0.757935
GO:0034341	C4	response to type II interferon	0.000926632	1.37376
GO:0060338	C4	regulation of type I interferon-mediated signaling pathway	0.000952132	0.615822
GO:0034340	C4	response to type I interferon	0.00192399	0.947418
GO:0071357	C4	cellular response to type I interferon	0.00198688	0.900047
GO:0071346	C4	cellular response to type II interferon	0.00325862	1.1369
GO:0140888	C4	interferon-mediated signaling pathway	0.00374296	1.04216
GO:0002548...1401	C4	monocyte chemotaxis	0.00389422	0.757935
GO:0060337	C4	type I interferon-mediated signaling pathway	0.00416887	0.852676
GO:0002765	C4	immune response-inhibiting signal transduction	0.00448864	0.236855
GO:0002720	C4	positive regulation of cytokine production involved in immune response	0.00742704	0.805306
GO:0050672	C4	negative regulation of lymphocyte proliferation	0.00887292	0.852676
GO:0090025	C4	regulation of monocyte chemotaxis	0.00958529	0.378967
GO:0030168...1872	C5	platelet activation	0.00115975	1.33202
GO:0002548...2141	C5	monocyte chemotaxis	0.0338164	0.641342
GO:0043302	C5	positive regulation of leukocyte degranulation	0.0374291	0.296004
GO:1990868...2186	C5	response to chemokine	0.0401801	0.838678
GO:1990869...2187	C5	cellular response to chemokine	0.0401801	0.838678
GO:0002357	C5	defense response to tumor cell	0.0428092	0.197336
